# Supplementary material for: 4,4′-Di-tert-butyl-2,2′-bipyridine
Source: Acta Crystallogr Sect E Struct Rep Online. 2009 Jul 31;65(Pt 8):o2047. doi: 10.1107/S1600536809029109 (PMC2977408; doi:10.1107/S1600536809029109)
Supplement: Supplementary file 1 [file e-65-o2047-sup1.cif]

##############################################################################
###                                                                        ###
###        Electronic paper (Acta Crystallographica Section E)             ###
###                                                                        ###
##############################################################################
#                                                                            #
# This CIF contains the data in a paper accepted for publication in Acta     #
# Crystallographica Section E. It conforms to the requirements of Notes      #
# for Authors for Section E, and has been peer reviewed under the auspices   #
# of the IUCr Commission on Journals.                                        #
#                                                                            #
# Full details of the Crystallographic Information File format               #
# are given in the paper "The Crystallographic Information File (CIF):       #
# a New Standard Archive File for Crystallography" by S. R. Hall, F. H.      #
# Allen and I. D. Brown [Acta Cryst. (1991), A47, 655-685].                  #
#                                                                            #
# The current version of the core CIF dictionary is obtainable from          #
# ftp://ftp.iucr.org/pub/cif_core.dic. The current version number is 2.4.    #
#                                                                            #
# Software is freely available for graphical display of the structure(s) in  #
# this CIF.  For information consult the CIF home page http://www.iucr.org/  #
# cif/home.html                                                              #
#                                                                            #
# This file may be used for bona fide research purposes within the           #
# scientific community so long as proper attribution is given to the journal # 
# article from which it was obtained.                                        #
#                                                                            #
##############################################################################
                                             
data_global
_journal_date_recd_electronic     2009-07-17
_journal_date_accepted     2009-07-22
_journal_name_full     'Acta Crystallographica, Section E'
_journal_year     2009
_journal_volume     65
_journal_issue      8
_journal_page_first     o2047
_journal_page_last     o2047
_journal_paper_category     QO
_journal_coeditor_code     BG2282
_publ_contact_author_name     'Filipe A. Almeida Paz'
_publ_contact_author_address
;
 Department of Chemistry
 University of Aveiro
 CICECO
 3810-193
 Aveiro
 Portugal
;
_publ_contact_author_email     filipe.paz@ua.pt
_publ_contact_author_fax     '+351 234 401470'
_publ_contact_author_phone     '+351 234 401418'
_publ_section_title
;
4,4'-Di-<i>tert</i>-butyl-2,2'-bipyridine
;
loop_
    _publ_author_name
    _publ_author_footnote
    _publ_author_address
    'Amarante, Tatiana R.' .
;
Department of Chemistry
University of Aveiro
CICECO
3810-193 Aveiro
Portugal
;
    'Figueiredo, S\'onia' .
;
Faculty of Science and Technology
CIQA
University of the Algarve
Campus de Gambelas
8005-139 Faro
Portugal
;
    'Lopes, Andr\'e D.' .
;
Faculty of Science and Technology
CIQA
University of the Algarve
Campus de Gambelas
8005-139 Faro
Portugal
;
    'Gon\,calves, Isabel S.' .
;
Department of Chemistry
University of Aveiro
CICECO
3810-193 Aveiro
Portugal
;
    'Almeida Paz, Filipe A.' .
;
Department of Chemistry
University of Aveiro
CICECO
3810-193 Aveiro
Portugal
;
data_I
_chemical_name_systematic
;
4,4'-Di-<i>tert</i>-butyl-2,2'-bipyridine
;
_chemical_name_common     ?
_chemical_formula_moiety     'C18 H24 N2'
_chemical_formula_sum     'C18 H24 N2'
_chemical_formula_iupac     'C18 H24 N2'
_chemical_formula_weight     268.39
_chemical_melting_point     ?
_symmetry_cell_setting     Monoclinic
_symmetry_space_group_name_H-M     'P 21/c'
_symmetry_space_group_name_Hall     '-P 2ybc'
loop_
    _symmetry_equiv_pos_as_xyz
    'x, y, z'
    '-x, y+1/2, -z+1/2'
    '-x, -y, -z'
    'x, -y-1/2, z-1/2'
_cell_length_a     10.241(5)
_cell_length_b     6.228(3)
_cell_length_c     24.559(10)
_cell_angle_alpha     90.00
_cell_angle_beta     99.75(3)
_cell_angle_gamma     90.00
_cell_volume     1543.7(12)
_cell_formula_units_Z     4
_cell_measurement_reflns_used     5252
_cell_measurement_theta_min     3.37
_cell_measurement_theta_max     25.32
_cell_measurement_temperature     296(2)
_exptl_crystal_description     Plate
_exptl_crystal_colour     Colourless
_exptl_crystal_size_max     0.20
_exptl_crystal_size_mid     0.16
_exptl_crystal_size_min     0.14
_exptl_crystal_density_diffrn     1.155
_exptl_crystal_density_meas     ?
_exptl_crystal_density_method     'not measured'
_exptl_crystal_F_000     584
_exptl_absorpt_coefficient_mu     0.068
_exptl_absorpt_correction_type     Multi-scan
_exptl_absorpt_process_details     '(SADABS; Sheldrick, 1997)'
_exptl_absorpt_correction_T_min     0.98
_exptl_absorpt_correction_T_max     0.99
_exptl_special_details
;
;
_diffrn_ambient_temperature     296(2)
_diffrn_radiation_type     MoK\a
_diffrn_radiation_wavelength     0.71073
_diffrn_radiation_source     'fine-focus sealed tube'
_diffrn_radiation_monochromator     graphite
_diffrn_measurement_device_type     'Bruker X8 Kappa CCD APEXII'
_diffrn_measurement_method     '\w and \f'
_diffrn_detector_area_resol_mean     ?
_diffrn_reflns_number     15295
_diffrn_reflns_av_R_equivalents     0.0444
_diffrn_reflns_av_sigmaI/netI     0.0384
_diffrn_reflns_theta_min     3.62
_diffrn_reflns_theta_max     25.34
_diffrn_reflns_theta_full     25.34
_diffrn_measured_fraction_theta_max     0.960
_diffrn_measured_fraction_theta_full     0.960
_diffrn_reflns_limit_h_min     -12
_diffrn_reflns_limit_h_max     11
_diffrn_reflns_limit_k_min     -7
_diffrn_reflns_limit_k_max     5
_diffrn_reflns_limit_l_min     -29
_diffrn_reflns_limit_l_max     29
_diffrn_standards_number     ?
_diffrn_standards_interval_count     ?
_diffrn_standards_interval_time     ?
_diffrn_standards_decay_%     ?
_refine_special_details
;
Refinement of <i>F</i>^2^ against ALL reflections. The weighted <i>R</i>-factor
<i>wR</i> and goodness of fit <i>S</i> are based on <i>F</i>^2^, conventional
<i>R</i>-factors <i>R</i> are based on <i>F</i>, with <i>F</i> set to zero for
negative <i>F</i>^2^. The threshold expression of <i>F</i>^2^ >
\s(<i>F</i>^2^) is used only for calculating <i>R</i>-factors(gt) <i>etc</i>.
and is not relevant to the choice of reflections for refinement.
<i>R</i>-factors based on <i>F</i>^2^ are statistically about twice as large
as those based on <i>F</i>, and <i>R</i>- factors based on ALL data will be
even larger.
;
_reflns_number_total     2722
_reflns_number_gt     1805
_reflns_threshold_expression     I>2\s(I)
_refine_ls_structure_factor_coef     Fsqd
_refine_ls_matrix_type     full
_refine_ls_R_factor_all     0.1185
_refine_ls_R_factor_gt     0.0798
_refine_ls_wR_factor_gt     0.1937
_refine_ls_wR_factor_ref     0.2165
_refine_ls_goodness_of_fit_ref     1.124
_refine_ls_restrained_S_all     1.124
_refine_ls_number_reflns     2722
_refine_ls_number_parameters     187
_refine_ls_number_restraints     0
_refine_ls_hydrogen_treatment     constr
_refine_ls_weighting_scheme     calc
_refine_ls_weighting_details
         'calc w=1/[\s^2^(Fo^2^)+(0.0449P)^2^+4.7425P] where P=(Fo^2^+2Fc^2^)/3'
_atom_sites_solution_hydrogens     geom
_atom_sites_solution_primary     direct
_atom_sites_solution_secondary     difmap
_refine_ls_shift/su_max     0.000
_refine_ls_shift/su_mean     0.000
_refine_diff_density_max     0.293
_refine_diff_density_min     -0.439
_refine_ls_extinction_method     none
_refine_ls_extinction_coef     ?
loop_
    _atom_type_symbol
    _atom_type_description
    _atom_type_scat_dispersion_real
    _atom_type_scat_dispersion_imag
    _atom_type_scat_source
    'C' 'C' 0.0033 0.0016
                         'International Tables Vol C Tables 4.2.6.8 and 6.1.1.4'
    'H' 'H' 0.0000 0.0000
                         'International Tables Vol C Tables 4.2.6.8 and 6.1.1.4'
    'N' 'N' 0.0061 0.0033
                         'International Tables Vol C Tables 4.2.6.8 and 6.1.1.4'
_computing_data_collection     'APEX2 (Bruker, 2006)'
_computing_cell_refinement     'SAINT-Plus (Bruker,2005)'
_computing_data_reduction     'SAINT-Plus (Bruker,2005)'
_computing_structure_solution     'SHELXTL (Sheldrick, 2008)'
_computing_structure_refinement     'SHELXTL (Sheldrick, 2008)'
_computing_molecular_graphics     'DIAMOND (Brandenburg, 2009)'
_computing_publication_material     'SHELXTL (Sheldrick, 2008)'
loop_
    _atom_site_type_symbol
    _atom_site_label
    _atom_site_fract_x
    _atom_site_fract_y
    _atom_site_fract_z
    _atom_site_U_iso_or_equiv
    _atom_site_adp_type
    _atom_site_calc_flag
    _atom_site_refinement_flags
    _atom_site_occupancy
    _atom_site_disorder_assembly
    _atom_site_disorder_group
    N N1 0.3249(3) 0.3001(5) 0.25918(12) 0.0246(7) Uani d . 1 . .
    N N2 0.1719(3) 0.8151(5) 0.24419(12) 0.0243(7) Uani d . 1 . .
    C C1 0.3931(3) 0.1715(6) 0.23049(14) 0.0252(8) Uani d . 1 . .
    H H1 0.4201 0.0386 0.2456 0.030 Uiso calc R 1 . .
    C C2 0.4260(3) 0.2236(6) 0.17986(14) 0.0256(9) Uani d . 1 . .
    H H2 0.4757 0.1284 0.1625 0.031 Uiso calc R 1 . .
    C C3 0.3852(3) 0.4166(6) 0.15491(13) 0.0227(8) Uani d . 1 . .
    C C4 0.3118(3) 0.5477(6) 0.18389(14) 0.0240(8) Uani d . 1 . .
    H H4 0.2801 0.6786 0.1689 0.029 Uiso calc R 1 . .
    C C5 0.2852(3) 0.4848(6) 0.23540(14) 0.0218(8) Uani d . 1 . .
    C C6 0.2103(3) 0.6285(6) 0.26780(14) 0.0213(8) Uani d . 1 . .
    C C7 0.1830(3) 0.5671(6) 0.31914(14) 0.0226(8) Uani d . 1 . .
    H H7 0.2130 0.4351 0.3340 0.027 Uiso calc R 1 . .
    C C8 0.1115(3) 0.7010(6) 0.34851(14) 0.0233(8) Uani d . 1 . .
    C C9 0.0721(3) 0.8944(6) 0.32347(14) 0.0259(9) Uani d . 1 . .
    H H9 0.0241 0.9917 0.3409 0.031 Uiso calc R 1 . .
    C C10 0.1041(3) 0.9434(6) 0.27250(15) 0.0258(9) Uani d . 1 . .
    H H10 0.0763 1.0752 0.2569 0.031 Uiso calc R 1 . .
    C C11 0.4250(4) 0.4806(7) 0.10003(14) 0.0272(9) Uani d . 1 . .
    C C12 0.5727(4) 0.5224(11) 0.11030(19) 0.0645(17) Uani d . 1 . .
    H H12A 0.6188 0.3938 0.1238 0.097 Uiso calc R 1 . .
    H H12B 0.5929 0.6345 0.1372 0.097 Uiso calc R 1 . .
    H H12C 0.6000 0.5655 0.0764 0.097 Uiso calc R 1 . .
    C C13 0.3929(6) 0.3050(10) 0.05788(19) 0.0722(19) Uani d . 1 . .
    H H13A 0.4108 0.3540 0.0228 0.108 Uiso calc R 1 . .
    H H13B 0.3009 0.2675 0.0545 0.108 Uiso calc R 1 . .
    H H13C 0.4464 0.1813 0.0694 0.108 Uiso calc R 1 . .
    C C14 0.3543(6) 0.6789(11) 0.0762(2) 0.075(2) Uani d . 1 . .
    H H14A 0.3818 0.7133 0.0417 0.112 Uiso calc R 1 . .
    H H14B 0.3754 0.7963 0.1015 0.112 Uiso calc R 1 . .
    H H14C 0.2604 0.6542 0.0701 0.112 Uiso calc R 1 . .
    C C15 0.0734(4) 0.6350(7) 0.40367(14) 0.0277(9) Uani d . 1 . .
    C C16 0.1739(5) 0.4837(10) 0.43529(18) 0.0592(16) Uani d . 1 . .
    H H16A 0.1497 0.4522 0.4705 0.089 Uiso calc R 1 . .
    H H16B 0.2599 0.5496 0.4407 0.089 Uiso calc R 1 . .
    H H16C 0.1761 0.3530 0.4147 0.089 Uiso calc R 1 . .
    C C17 -0.0606(5) 0.5247(10) 0.39153(18) 0.0558(15) Uani d . 1 . .
    H H17A -0.1247 0.6214 0.3717 0.084 Uiso calc R 1 . .
    H H17B -0.0877 0.4840 0.4256 0.084 Uiso calc R 1 . .
    H H17C -0.0541 0.3989 0.3695 0.084 Uiso calc R 1 . .
    C C18 0.0621(6) 0.8287(9) 0.44040(18) 0.0594(15) Uani d . 1 . .
    H H18A -0.0077 0.9208 0.4229 0.089 Uiso calc R 1 . .
    H H18B 0.1443 0.9062 0.4462 0.089 Uiso calc R 1 . .
    H H18C 0.0426 0.7812 0.4753 0.089 Uiso calc R 1 . .
loop_
    _atom_site_aniso_label
    _atom_site_aniso_U_11
    _atom_site_aniso_U_22
    _atom_site_aniso_U_33
    _atom_site_aniso_U_12
    _atom_site_aniso_U_13
    _atom_site_aniso_U_23
    N1 0.0221(16) 0.0236(19) 0.0285(16) -0.0027(14) 0.0056(12) -0.0015(13)
    N2 0.0191(15) 0.0244(19) 0.0306(16) 0.0026(14) 0.0073(12) 0.0036(14)
    C1 0.0225(19) 0.021(2) 0.0313(19) 0.0014(16) 0.0021(15) 0.0012(16)
    C2 0.0210(19) 0.029(2) 0.0274(18) -0.0026(17) 0.0044(15) -0.0060(16)
    C3 0.0175(18) 0.027(2) 0.0240(18) -0.0001(16) 0.0029(14) -0.0027(16)
    C4 0.0197(18) 0.026(2) 0.0256(18) 0.0016(16) 0.0027(14) 0.0020(16)
    C5 0.0166(17) 0.023(2) 0.0249(17) 0.0002(16) 0.0023(14) -0.0001(15)
    C6 0.0165(17) 0.021(2) 0.0256(18) -0.0033(15) 0.0013(14) -0.0043(15)
    C7 0.0215(18) 0.019(2) 0.0260(18) 0.0003(16) 0.0015(14) 0.0009(15)
    C8 0.0178(18) 0.026(2) 0.0263(18) -0.0042(16) 0.0031(14) -0.0051(16)
    C9 0.0205(19) 0.026(2) 0.0320(19) 0.0022(16) 0.0064(15) -0.0027(16)
    C10 0.0198(18) 0.024(2) 0.0336(19) 0.0025(16) 0.0055(15) 0.0023(17)
    C11 0.026(2) 0.033(2) 0.0240(18) -0.0017(17) 0.0078(15) 0.0013(16)
    C12 0.041(3) 0.112(5) 0.043(3) -0.022(3) 0.012(2) 0.017(3)
    C13 0.118(5) 0.071(4) 0.034(3) -0.030(4) 0.031(3) -0.013(3)
    C14 0.102(5) 0.085(5) 0.049(3) 0.046(4) 0.045(3) 0.034(3)
    C15 0.028(2) 0.033(2) 0.0227(18) 0.0033(18) 0.0056(15) -0.0009(16)
    C16 0.061(3) 0.085(4) 0.036(2) 0.028(3) 0.021(2) 0.025(3)
    C17 0.050(3) 0.084(4) 0.037(2) -0.031(3) 0.018(2) -0.003(3)
    C18 0.100(4) 0.048(3) 0.036(2) 0.001(3) 0.028(3) -0.002(2)
_geom_special_details
;
All e.s.d.'s (except the e.s.d. in the dihedral angle between two l.s. planes)
are estimated using the full covariance matrix. The cell e.s.d.'s are taken
into account individually in the estimation of e.s.d.'s in distances, angles
and torsion angles; correlations between e.s.d.'s in cell parameters are only
used when they are defined by crystal symmetry. An approximate (isotropic)
treatment of cell e.s.d.'s is used for estimating e.s.d.'s involving l.s.
planes.
;
loop_
    _geom_bond_atom_site_label_1
    _geom_bond_atom_site_label_2
    _geom_bond_site_symmetry_2
    _geom_bond_distance
    _geom_bond_publ_flag
    N1 C5 . 1.323(5) no
    N1 C1 . 1.338(5) no
    N2 C6 . 1.328(5) no
    N2 C10 . 1.329(5) no
    C1 C2 . 1.381(5) no
    C1 H1 . 0.9300 no
    C2 C3 . 1.382(5) no
    C2 H2 . 0.9300 no
    C3 C4 . 1.385(5) no
    C3 C11 . 1.526(5) no
    C4 C5 . 1.395(5) no
    C4 H4 . 0.9300 no
    C5 C6 . 1.493(5) no
    C6 C7 . 1.390(5) no
    C7 C8 . 1.389(5) no
    C7 H7 . 0.9300 no
    C8 C9 . 1.382(5) no
    C8 C15 . 1.529(5) no
    C9 C10 . 1.381(5) no
    C9 H9 . 0.9300 no
    C10 H10 . 0.9300 no
    C11 C14 . 1.500(6) no
    C11 C13 . 1.503(6) no
    C11 C12 . 1.513(6) no
    C12 H12A . 0.9600 no
    C12 H12B . 0.9600 no
    C12 H12C . 0.9600 no
    C13 H13A . 0.9600 no
    C13 H13B . 0.9600 no
    C13 H13C . 0.9600 no
    C14 H14A . 0.9600 no
    C14 H14B . 0.9600 no
    C14 H14C . 0.9600 no
    C15 C16 . 1.510(6) no
    C15 C17 . 1.518(6) no
    C15 C18 . 1.522(6) no
    C16 H16A . 0.9600 no
    C16 H16B . 0.9600 no
    C16 H16C . 0.9600 no
    C17 H17A . 0.9600 no
    C17 H17B . 0.9600 no
    C17 H17C . 0.9600 no
    C18 H18A . 0.9600 no
    C18 H18B . 0.9600 no
    C18 H18C . 0.9600 no
loop_
    _geom_angle_atom_site_label_1
    _geom_angle_atom_site_label_2
    _geom_angle_atom_site_label_3
    _geom_angle_site_symmetry_1
    _geom_angle_site_symmetry_3
    _geom_angle
    _geom_angle_publ_flag
    C5 N1 C1 . . 115.9(3) no
    C6 N2 C10 . . 116.1(3) no
    N1 C1 C2 . . 124.2(4) no
    N1 C1 H1 . . 117.9 no
    C2 C1 H1 . . 117.9 no
    C1 C2 C3 . . 120.1(3) no
    C1 C2 H2 . . 119.9 no
    C3 C2 H2 . . 119.9 no
    C2 C3 C4 . . 115.8(3) no
    C2 C3 C11 . . 120.9(3) no
    C4 C3 C11 . . 123.3(3) no
    C3 C4 C5 . . 120.4(4) no
    C3 C4 H4 . . 119.8 no
    C5 C4 H4 . . 119.8 no
    N1 C5 C4 . . 123.5(3) no
    N1 C5 C6 . . 115.7(3) no
    C4 C5 C6 . . 120.8(3) no
    N2 C6 C7 . . 123.1(3) no
    N2 C6 C5 . . 115.6(3) no
    C7 C6 C5 . . 121.3(3) no
    C8 C7 C6 . . 120.7(4) no
    C8 C7 H7 . . 119.7 no
    C6 C7 H7 . . 119.7 no
    C9 C8 C7 . . 115.6(3) no
    C9 C8 C15 . . 122.0(3) no
    C7 C8 C15 . . 122.4(3) no
    C10 C9 C8 . . 120.0(3) no
    C10 C9 H9 . . 120.0 no
    C8 C9 H9 . . 120.0 no
    N2 C10 C9 . . 124.5(4) no
    N2 C10 H10 . . 117.7 no
    C9 C10 H10 . . 117.7 no
    C14 C11 C13 . . 107.2(4) no
    C14 C11 C12 . . 109.0(4) no
    C13 C11 C12 . . 109.6(4) no
    C14 C11 C3 . . 112.1(3) no
    C13 C11 C3 . . 111.0(3) no
    C12 C11 C3 . . 107.9(3) no
    C11 C12 H12A . . 109.5 no
    C11 C12 H12B . . 109.5 no
    H12A C12 H12B . . 109.5 no
    C11 C12 H12C . . 109.5 no
    H12A C12 H12C . . 109.5 no
    H12B C12 H12C . . 109.5 no
    C11 C13 H13A . . 109.5 no
    C11 C13 H13B . . 109.5 no
    H13A C13 H13B . . 109.5 no
    C11 C13 H13C . . 109.5 no
    H13A C13 H13C . . 109.5 no
    H13B C13 H13C . . 109.5 no
    C11 C14 H14A . . 109.5 no
    C11 C14 H14B . . 109.5 no
    H14A C14 H14B . . 109.5 no
    C11 C14 H14C . . 109.5 no
    H14A C14 H14C . . 109.5 no
    H14B C14 H14C . . 109.5 no
    C16 C15 C17 . . 109.5(4) no
    C16 C15 C18 . . 107.7(4) no
    C17 C15 C18 . . 108.6(4) no
    C16 C15 C8 . . 111.7(3) no
    C17 C15 C8 . . 107.8(3) no
    C18 C15 C8 . . 111.6(4) no
    C15 C16 H16A . . 109.5 no
    C15 C16 H16B . . 109.5 no
    H16A C16 H16B . . 109.5 no
    C15 C16 H16C . . 109.5 no
    H16A C16 H16C . . 109.5 no
    H16B C16 H16C . . 109.5 no
    C15 C17 H17A . . 109.5 no
    C15 C17 H17B . . 109.5 no
    H17A C17 H17B . . 109.5 no
    C15 C17 H17C . . 109.5 no
    H17A C17 H17C . . 109.5 no
    H17B C17 H17C . . 109.5 no
    C15 C18 H18A . . 109.5 no
    C15 C18 H18B . . 109.5 no
    H18A C18 H18B . . 109.5 no
    C15 C18 H18C . . 109.5 no
    H18A C18 H18C . . 109.5 no
    H18B C18 H18C . . 109.5 no
loop_
    _geom_torsion_atom_site_label_1
    _geom_torsion_atom_site_label_2
    _geom_torsion_atom_site_label_3
    _geom_torsion_atom_site_label_4
    _geom_torsion_site_symmetry_1
    _geom_torsion_site_symmetry_2
    _geom_torsion_site_symmetry_3
    _geom_torsion_site_symmetry_4
    _geom_torsion
    _geom_torsion_publ_flag
    C5 N1 C1 C2 . . . . 1.9(5) no
    N1 C1 C2 C3 . . . . -1.7(6) no
    C1 C2 C3 C4 . . . . 0.1(5) no
    C1 C2 C3 C11 . . . . 177.7(3) no
    C2 C3 C4 C5 . . . . 1.2(5) no
    C11 C3 C4 C5 . . . . -176.3(3) no
    C1 N1 C5 C4 . . . . -0.5(5) no
    C1 N1 C5 C6 . . . . -179.4(3) no
    C3 C4 C5 N1 . . . . -1.1(5) no
    C3 C4 C5 C6 . . . . 177.8(3) no
    C10 N2 C6 C7 . . . . -0.3(5) no
    C10 N2 C6 C5 . . . . 179.4(3) no
    N1 C5 C6 N2 . . . . 179.2(3) no
    C4 C5 C6 N2 . . . . 0.2(5) no
    N1 C5 C6 C7 . . . . -1.1(5) no
    C4 C5 C6 C7 . . . . 179.9(3) no
    N2 C6 C7 C8 . . . . 0.6(5) no
    C5 C6 C7 C8 . . . . -179.0(3) no
    C6 C7 C8 C9 . . . . -0.5(5) no
    C6 C7 C8 C15 . . . . 176.8(3) no
    C7 C8 C9 C10 . . . . 0.1(5) no
    C15 C8 C9 C10 . . . . -177.2(3) no
    C6 N2 C10 C9 . . . . -0.2(5) no
    C8 C9 C10 N2 . . . . 0.2(6) no
    C2 C3 C11 C14 . . . . 171.5(4) no
    C4 C3 C11 C14 . . . . -11.1(6) no
    C2 C3 C11 C13 . . . . 51.7(5) no
    C4 C3 C11 C13 . . . . -131.0(4) no
    C2 C3 C11 C12 . . . . -68.5(5) no
    C4 C3 C11 C12 . . . . 108.9(5) no
    C9 C8 C15 C16 . . . . -152.6(4) no
    C7 C8 C15 C16 . . . . 30.2(5) no
    C9 C8 C15 C17 . . . . 87.1(5) no
    C7 C8 C15 C17 . . . . -90.1(4) no
    C9 C8 C15 C18 . . . . -32.0(5) no
    C7 C8 C15 C18 . . . . 150.8(4) no
loop_
    _geom_hbond_atom_site_label_D
    _geom_hbond_atom_site_label_H
    _geom_hbond_atom_site_label_A
    _geom_hbond_site_symmetry_A
    _geom_hbond_distance_DH
    _geom_hbond_distance_HA
    _geom_hbond_distance_DA
    _geom_hbond_angle_DHA
    C12 H12B N1 2_655 . 2.742 3.637(4) 155
    C12 H12A Cg2 2_645 . . 3.78 140
    C1 H1 Cg1 2_645 . . 3.40 137
