# Supplementary material for: 4,4′-Di-tert-butyl-2,2′-bipyridine
Source: Acta Crystallogr Sect E Struct Rep Online. 2009 Jul 31;65(Pt 8):o2047. doi: 10.1107/S1600536809029109 (PMC2977408; doi:10.1107/S1600536809029109)
Supplement: Supplementary file 2 [file e-65-o2047-Isup2.hkl]

# 
# h,k,l, Fc-squared, Fo-squared, sigma(Fo-squared) and status flag 
# 
data_I
_shelx_title 'I in P2(1)/c' 
_shelx_refln_list_code          4 
_shelx_F_calc_maximum      202.12 
_exptl_crystal_F_000       584.00 
_reflns_d_resolution_high  0.8302 
 
loop_ 
 _symmetry_equiv_pos_as_xyz 
 'x, y, z' 
 '-x, y+1/2, -z+1/2' 
 '-x, -y, -z' 
 'x, -y-1/2, z-1/2' 
 
_cell_length_a    10.2406 
_cell_length_b     6.2281 
_cell_length_c    24.5595 
_cell_angle_alpha  90.000 
_cell_angle_beta   99.754 
_cell_angle_gamma  90.000 
 
_shelx_F_squared_multiplier     1.000 
 
loop_ 
 _refln_index_h 
 _refln_index_k 
 _refln_index_l 
 _refln_F_squared_calc 
 _refln_F_squared_meas 
 _refln_F_squared_sigma 
 _refln_observed_status 
   2   0   0       67.60       41.98      2.24 o 
   3   0   0      325.08      261.84      5.21 o 
   4   0   0     7952.81     7938.37    105.18 o 
   5   0   0      308.31      273.10      5.69 o 
   6   0   0      943.52     1045.66     15.94 o 
   7   0   0        2.70        4.36      3.27 o 
   8   0   0     1688.12     1551.50     31.03 o 
   9   0   0       95.28      112.14      7.68 o 
  10   0   0      465.82      393.80     19.26 o 
  11   0   0        2.23       -4.21      8.29 o 
   1   1   0      972.40     1027.75     20.98 o 
   2   1   0    18006.87    18125.03    204.57 o 
   3   1   0      114.17      150.97      9.81 o 
   4   1   0      806.70      788.51      9.87 o 
   5   1   0        0.01       13.70      3.27 o 
   6   1   0       55.54       56.24      2.42 o 
   7   1   0       66.42       87.24      3.15 o 
   8   1   0      242.47      258.56      5.01 o 
   9   1   0        9.39       20.08      4.24 o 
  10   1   0      140.16      130.68      7.32 o 
  11   1   0        3.06       38.81      9.69 o 
   1   2   0      469.98      481.42     12.38 o 
   2   2   0       24.97       68.49      2.27 o 
   3   2   0       88.17       71.54      3.57 o 
   4   2   0      352.99      349.87      5.50 o 
   5   2   0       25.90       28.29      2.15 o 
   6   2   0       87.48       84.36      3.49 o 
   7   2   0       63.05       70.77      3.68 o 
   8   2   0      142.93      125.28      5.15 o 
   9   2   0       65.23       79.03      5.79 o 
  10   2   0       27.49       29.44      5.70 o 
  11   2   0       17.06       11.78      7.57 o 
   1   3   0      488.73      454.10     16.43 o 
   2   3   0       95.47      111.17      4.02 o 
   3   3   0       19.27       34.05      2.37 o 
   4   3   0      178.72      203.37      7.17 o 
   5   3   0       39.98       40.56      2.31 o 
   6   3   0        0.47        8.52      2.46 o 
   7   3   0      172.28      211.04      6.91 o 
   8   3   0      140.02      255.58     11.74 o 
   9   3   0      311.57      310.68     12.55 o 
  10   3   0       45.74       78.86      9.11 o 
  11   3   0       18.67       10.60      7.95 o 
   1   4   0      419.41      445.29     16.28 o 
   2   4   0        1.17      167.19     15.95 o 
   3   4   0       13.88       23.02      3.24 o 
   4   4   0        0.83       14.35      3.88 o 
   5   4   0        9.03       17.43      3.34 o 
   6   4   0        0.20      218.74      9.14 o 
   7   4   0      801.77      800.65     41.51 o 
   8   4   0       21.82      129.83     10.69 o 
   9   4   0       18.60       10.03     11.14 o 
  10   4   0        0.27      -10.84     10.84 o 
   1   5   0       37.15       44.43      5.78 o 
   2   5   0        4.83        3.33      3.41 o 
   3   5   0       53.66       63.46      5.36 o 
   4   5   0       17.99      189.10     26.25 o 
   5   5   0      185.15      166.13     11.60 o 
   6   5   0       30.74       83.66     18.54 o 
   7   5   0        5.27      -10.29     10.29 o 
   8   5   0        2.69       16.07     11.48 o 
   9   5   0        4.85       -3.91     11.82 o 
   1   6   0        4.99        1.87      5.65 o 
   2   6   0        9.51       32.78      8.55 o 
   3   6   0       16.40        0.54     14.07 o 
   4   6   0        0.63        0.55      9.74 o 
   5   6   0        0.29      -10.03     10.03 o 
   6   6   0        3.38        1.40     11.14 o 
   7   6   0       27.97       11.35     12.20 o 
   2   7   0       46.54       60.16     10.59 o 
   3   7   0        1.70       11.82     10.50 o 
   4   7   0        3.79      -10.63     10.93 o 
 -11   1   1       36.83       25.51      9.18 o 
 -10   1   1       13.31       33.60      4.58 o 
  -9   1   1        0.97       -3.26      3.26 o 
  -8   1   1       54.19       81.38      3.71 o 
  -7   1   1      715.56      727.68     10.00 o 
  -6   1   1      270.05      293.56      5.30 o 
  -5   1   1      105.67       89.03      3.40 o 
  -4   1   1      305.63      313.53      4.82 o 
  -3   1   1      884.25      856.93     11.78 o 
  -2   1   1      355.57      505.87     17.74 o 
  -1   1   1      244.16      257.08      9.99 o 
   1   1   1    16495.67    14926.71    234.85 o 
   2   1   1     3820.32     3887.32     40.52 o 
   3   1   1    11057.98    11277.11    129.74 o 
   4   1   1       28.35       31.44      5.16 o 
   5   1   1      593.95      603.10      8.12 o 
   6   1   1      116.80      156.16      6.54 o 
   7   1   1        2.26        3.96      1.84 o 
   8   1   1        6.63        3.03      2.15 o 
   9   1   1      154.03      134.99      5.89 o 
  10   1   1        2.62        5.13      4.92 o 
  11   1   1      207.84      201.00     15.05 o 
 -11   2   1        0.69       -7.02      7.02 o 
 -10   2   1       22.12       17.68      5.49 o 
  -9   2   1       34.55       34.86      4.51 o 
  -8   2   1        0.74        4.12      3.22 o 
  -7   2   1       84.81      101.14      4.32 o 
  -6   2   1        3.94        4.15      2.24 o 
  -5   2   1      165.99      195.40      5.00 o 
  -4   2   1       28.54       49.59      3.72 o 
  -3   2   1       28.72       37.37      2.95 o 
  -2   2   1      343.06      317.00      5.66 o 
  -1   2   1      377.59      309.28      8.16 o 
   1   2   1      220.57      244.60      4.12 o 
   2   2   1        0.83        0.73      0.83 o 
   3   2   1      315.62      341.88      5.72 o 
   4   2   1      651.29      737.83     10.71 o 
   5   2   1      112.93      118.66      3.57 o 
   6   2   1       97.38      104.39      3.43 o 
   7   2   1       23.70       23.45      2.96 o 
   8   2   1       11.88        6.82      4.02 o 
   9   2   1       73.45       88.76      7.45 o 
  10   2   1       62.60       86.05      6.63 o 
  11   2   1       60.81       74.36     11.56 o 
 -11   3   1       24.89       17.30     11.61 o 
 -10   3   1       78.01       60.07      8.72 o 
  -9   3   1       11.44       42.79      7.08 o 
  -8   3   1      528.30      516.64     12.14 o 
  -7   3   1      318.36      398.43      8.87 o 
  -6   3   1      163.98      187.80      4.90 o 
  -5   3   1       15.34       25.51      2.22 o 
  -4   3   1      453.67      480.64      9.34 o 
  -3   3   1      155.38      138.90      4.18 o 
  -2   3   1       10.97       27.21      2.35 o 
  -1   3   1       18.35       33.29      4.21 o 
   1   3   1      572.54      611.75     13.14 o 
   2   3   1      308.64      291.99      6.00 o 
   3   3   1       17.15        1.47      2.11 o 
   4   3   1      396.87      388.85      6.97 o 
   5   3   1       18.76       24.02      2.18 o 
   6   3   1       84.91       76.04      3.20 o 
   7   3   1       35.67       48.19      3.85 o 
   8   3   1      663.61      709.28     16.41 o 
   9   3   1      195.14      288.47     12.36 o 
  10   3   1      346.95      341.60     21.34 o 
  11   3   1        0.00       -1.15      7.84 o 
 -10   4   1       66.26       24.57     11.78 o 
  -9   4   1        0.78       18.79     11.05 o 
  -8   4   1      307.19      266.38     27.21 o 
  -7   4   1        5.24       63.53      9.66 o 
  -6   4   1     1487.84     1493.36     30.43 o 
  -5   4   1       20.17      172.67      6.81 o 
  -4   4   1       28.77       46.82      3.43 o 
  -3   4   1        0.07        0.70      2.88 o 
  -2   4   1     1160.66     1146.45     23.96 o 
  -1   4   1       27.92       77.88      5.78 o 
   1   4   1        2.27       67.43      8.63 o 
   2   4   1       82.14       90.35      3.61 o 
   3   4   1       10.97       30.73      6.09 o 
   4   4   1      464.94      430.07      9.44 o 
   5   4   1       10.37        4.71      3.64 o 
   6   4   1      559.00      509.97     10.84 o 
   7   4   1       13.29       47.34      7.60 o 
   8   4   1      635.85      529.66     21.76 o 
   9   4   1        4.82        2.17     11.01 o 
  10   4   1       49.30       59.60     12.84 o 
  -9   5   1        0.74       -4.12     11.56 o 
  -7   5   1        0.00       10.64      7.54 o 
  -6   5   1      357.51      349.28     38.37 o 
  -5   5   1       21.86       54.65      8.40 o 
  -4   5   1      823.98      845.23     27.81 o 
  -3   5   1        2.30       46.84      4.62 o 
  -2   5   1        0.83       -0.04      5.00 o 
   1   5   1       50.61       63.43      7.14 o 
   2   5   1        7.88        9.73      3.21 o 
   3   5   1       16.05       30.43      4.15 o 
   4   5   1      562.95      539.07     17.25 o 
   5   5   1        7.04       19.00      5.98 o 
   6   5   1      274.18      251.07     13.69 o 
   7   5   1        7.37       16.24     11.10 o 
   8   5   1       24.63       31.93     12.07 o 
  -7   6   1        0.58        1.74     11.86 o 
  -6   6   1       41.09       33.59     11.78 o 
  -5   6   1        1.24       -0.94     10.42 o 
  -4   6   1       58.92       70.95     11.10 o 
  -3   6   1        6.07       -8.84      8.84 o 
  -2   6   1       61.37       99.06     10.63 o 
   1   6   1        2.20       -5.87      5.87 o 
   2   6   1       79.99       60.70      8.59 o 
   3   6   1        0.86        5.06      9.57 o 
   4   6   1        5.75       -9.75     12.44 o 
   5   6   1        0.01       -4.38     10.59 o 
   6   6   1        6.84       10.29     11.48 o 
   7   6   1       26.07       52.50     13.48 o 
  -4   7   1        4.60       17.52     11.10 o 
  -3   7   1       12.67       30.99     10.59 o 
  -2   7   1       18.35       56.03     10.25 o 
   2   7   1       30.12       59.99     10.80 o 
   3   7   1        8.70        2.17     10.71 o 
   4   7   1        7.60        7.40     11.52 o 
 -11   0   2        1.64       -5.61      8.50 o 
 -10   0   2      209.99      178.90     13.35 o 
  -9   0   2       15.32        5.16      7.24 o 
  -8   0   2      976.38      994.47     20.73 o 
  -7   0   2       80.51       96.87      3.76 o 
  -6   0   2       41.89       52.63      2.71 o 
  -5   0   2       59.26       49.15      3.72 o 
  -4   0   2      141.55      130.71      7.68 o 
  -3   0   2      175.28      125.44      4.21 o 
  -2   0   2     6324.35     5478.76    291.90 o 
   2   0   2    40852.32    39120.96    648.71 o 
   3   0   2        8.15        8.74      0.98 o 
   4   0   2      162.44      215.55      4.73 o 
   5   0   2      132.70      130.39      5.00 o 
   6   0   2       79.55       82.03      4.65 o 
   7   0   2        0.85       -1.14      3.17 o 
   8   0   2       16.23        8.96      3.93 o 
   9   0   2       35.80       45.05      6.22 o 
  10   0   2      708.66      574.61     24.79 o 
 -11   1   2        1.02        2.64      8.63 o 
 -10   1   2      198.78      204.77      7.29 o 
  -9   1   2        0.02       -2.42      3.20 o 
  -8   1   2        2.36        4.35      2.55 o 
  -7   1   2       97.26      170.83      6.60 o 
  -6   1   2      840.01      957.58     13.27 o 
  -5   1   2       24.55       36.90      2.12 o 
  -4   1   2      130.69      114.25      3.00 o 
  -3   1   2      127.95      130.08      4.98 o 
  -2   1   2      560.56      672.51     15.77 o 
  -1   1   2      610.12      600.00     27.94 o 
   0   1   2     7080.65     5991.47    112.87 o 
   1   1   2     1336.75     1260.14     15.18 o 
   2   1   2    12153.77    12128.94    121.57 o 
   3   1   2     1320.37     1409.18     16.42 o 
   4   1   2     2821.69     3061.71     35.32 o 
   5   1   2       40.78       50.71      4.38 o 
   6   1   2      816.15      854.62     10.68 o 
   7   1   2        0.12        1.13      1.77 o 
   8   1   2       34.72       19.20      2.29 o 
   9   1   2       13.06       16.47      5.35 o 
  10   1   2        0.00       -1.41      4.84 o 
  11   1   2       20.09       28.14      9.31 o 
 -11   2   2        0.29       -1.34      6.94 o 
 -10   2   2       16.59       13.65      5.41 o 
  -9   2   2       18.31       18.55      4.32 o 
  -8   2   2      120.57      135.99      5.30 o 
  -7   2   2        0.71        3.89      2.92 o 
  -6   2   2       17.91       10.40      2.04 o 
  -5   2   2      757.88      861.19     13.15 o 
  -4   2   2      857.70      878.74     12.12 o 
  -3   2   2      269.01      228.61      5.02 o 
  -2   2   2      292.74      220.97      4.07 o 
  -1   2   2      413.63      290.15     10.54 o 
   0   2   2        2.59        5.10      3.17 o 
   1   2   2        0.17       10.68      1.16 o 
   2   2   2      190.37      213.71      3.70 o 
   3   2   2      636.81      663.08      9.33 o 
   4   2   2     2242.60     2379.38     31.32 o 
   5   2   2      197.79      257.31      5.99 o 
   6   2   2      274.30      293.83      5.12 o 
   7   2   2       43.51       38.75      3.22 o 
   8   2   2        8.14       -2.22      5.51 o 
   9   2   2        4.73        8.59      4.19 o 
  10   2   2       89.48       88.89      6.64 o 
  11   2   2      136.96      155.34     14.33 o 
 -11   3   2       63.27       63.04     10.42 o 
 -10   3   2       36.26       49.02      8.19 o 
  -9   3   2        4.57       -6.36      6.36 o 
  -8   3   2       78.03      126.54      8.50 o 
  -7   3   2      614.17      613.57     11.98 o 
  -6   3   2       25.22       28.81      2.62 o 
  -5   3   2       43.18       41.05      2.60 o 
  -4   3   2      109.78      150.60      5.72 o 
  -3   3   2       31.21       59.59      2.89 o 
  -2   3   2        1.80        8.92      4.22 o 
   0   3   2      343.42      385.85     14.54 o 
   1   3   2     1401.54     1412.14     26.46 o 
   2   3   2       65.68       79.59      4.69 o 
   3   3   2       61.60       63.26      2.63 o 
   4   3   2       11.23       19.64      2.67 o 
   5   3   2       37.70       36.15      2.33 o 
   6   3   2       20.92       28.19      2.60 o 
   7   3   2      121.35      134.43      5.30 o 
   8   3   2      105.54      148.04      9.68 o 
   9   3   2      558.40      513.01     22.65 o 
  10   3   2       81.84      143.12     11.44 o 
 -10   4   2        1.27       19.05     11.52 o 
  -9   4   2      116.74      124.18     14.03 o 
  -8   4   2        0.45       32.36     10.20 o 
  -7   4   2       62.94       56.79      5.74 o 
  -6   4   2        0.34      297.49     14.61 o 
  -5   4   2     1373.49     1290.92     26.18 o 
  -4   4   2       38.38      121.26      8.02 o 
  -3   4   2        0.12        5.65      2.91 o 
  -2   4   2       32.05      234.97     45.60 o 
   0   4   2        4.41       16.24      4.42 o 
   1   4   2       18.56       30.32      4.69 o 
   2   4   2        7.38       10.49      2.65 o 
   3   4   2      778.76      747.73     11.91 o 
   4   4   2       76.48      166.91     11.14 o 
   5   4   2        3.21       -0.89      3.34 o 
   6   4   2       16.24       42.65      4.30 o 
   7   4   2      220.71      200.44     16.20 o 
   8   4   2        0.17      130.91     12.30 o 
   9   4   2       74.57       77.54     13.18 o 
  10   4   2        3.74       17.05     11.95 o 
  -9   5   2        5.32        9.74     11.78 o 
  -8   5   2        9.37       21.47     11.61 o 
  -7   5   2       40.46       32.94     20.96 o 
  -6   5   2        4.42       31.77     15.24 o 
  -5   5   2      144.51      157.26     11.26 o 
  -4   5   2      164.07      366.08     27.04 o 
  -3   5   2      298.17      305.04      8.54 o 
  -2   5   2        6.96       12.58      9.06 o 
   1   5   2        6.77        9.27      3.97 o 
   2   5   2        3.36        3.92      3.41 o 
   3   5   2       49.84       37.49      3.99 o 
   4   5   2       37.07      134.78     17.94 o 
   5   5   2       21.27       30.95      9.86 o 
   6   5   2       31.03       68.38      8.84 o 
   7   5   2        0.53      -10.03     10.37 o 
   8   5   2        0.11       -0.26     11.69 o 
  -7   6   2        4.13        1.57     11.35 o 
  -6   6   2       17.65        7.14     10.84 o 
  -5   6   2        0.01        1.06     10.08 o 
  -4   6   2       15.05       20.19      9.99 o 
  -3   6   2       17.72        5.40      8.93 o 
   0   6   2        2.43       18.03      6.55 o 
   1   6   2       16.81       -1.28      6.55 o 
   2   6   2       28.33       20.81      5.76 o 
   3   6   2        1.53       -9.23      9.23 o 
   4   6   2        3.20        1.83     10.12 o 
   5   6   2        4.62       -5.23     10.63 o 
   6   6   2       19.71       15.26     11.86 o 
   7   6   2      103.46      102.97     14.84 o 
  -4   7   2       21.79       20.07     10.93 o 
  -3   7   2       23.42       47.19     10.63 o 
   1   7   2        0.06        4.46      9.40 o 
   2   7   2       59.55       81.68      7.82 o 
   3   7   2        5.05        5.10     11.18 o 
   4   7   2       37.09       28.95     12.24 o 
 -11   1   3        3.30        3.74      8.42 o 
 -10   1   3       70.23       96.91      5.73 o 
  -9   1   3        3.70        0.09      3.41 o 
  -8   1   3        0.65       -2.51      2.51 o 
  -7   1   3      513.73      553.73      8.49 o 
  -6   1   3      164.71      235.41      4.85 o 
  -5   1   3       50.04       54.41      2.76 o 
  -4   1   3      270.05      272.00      4.56 o 
  -3   1   3       42.48       38.07      1.79 o 
  -2   1   3      144.66      136.32      2.83 o 
  -1   1   3     1218.43     1095.44     19.30 o 
   0   1   3      674.43      535.79      9.44 o 
   1   1   3      393.18      306.31      4.05 o 
   2   1   3      316.28      329.27      4.16 o 
   3   1   3     4136.23     4225.51     52.99 o 
   4   1   3     1077.37     1230.81     14.77 o 
   5   1   3      855.23      825.40      9.92 o 
   6   1   3       31.43       36.46      1.99 o 
   7   1   3       28.23       27.24      2.19 o 
   8   1   3        2.06       -0.14      2.77 o 
   9   1   3        1.52       -2.66      3.73 o 
  10   1   3        0.01       -5.71      5.71 o 
  11   1   3       53.92       62.24     10.50 o 
 -11   2   3        0.17       -6.73      6.73 o 
 -10   2   3       12.69       12.88      5.35 o 
  -9   2   3        3.96       -4.40      4.40 o 
  -8   2   3      111.84      106.67      4.96 o 
  -7   2   3        0.00       -2.21      2.21 o 
  -6   2   3        7.05       -0.39      1.92 o 
  -5   2   3      641.61      701.43     10.93 o 
  -4   2   3      159.07      163.86      4.21 o 
  -3   2   3       36.65       45.46      4.31 o 
  -2   2   3      297.74      290.92      4.88 o 
  -1   2   3      112.28      113.55      6.40 o 
   0   2   3       40.50       31.96      2.06 o 
   1   2   3      625.04      648.03      9.96 o 
   2   2   3      107.27      136.02      3.29 o 
   3   2   3        0.04       -0.30      1.73 o 
   4   2   3      691.34      811.62     11.10 o 
   5   2   3     1837.01     2040.01     25.00 o 
   6   2   3      185.83      212.44      4.40 o 
   7   2   3        6.32       -2.76      2.76 o 
   8   2   3       26.23       37.15      4.46 o 
   9   2   3       42.29       52.59      4.77 o 
  10   2   3       62.59       71.88      6.38 o 
  11   2   3      202.28      213.59     16.33 o 
 -11   3   3       10.67       14.80      7.97 o 
 -10   3   3       84.55       92.32     14.03 o 
  -9   3   3       48.46       38.64      7.79 o 
  -8   3   3      194.93      195.23      7.22 o 
  -7   3   3       12.64       70.05     11.49 o 
  -6   3   3        1.85       -0.68      2.49 o 
  -5   3   3       12.60       14.74      1.93 o 
  -4   3   3       72.71       73.79      2.95 o 
  -3   3   3      237.29      305.47      6.17 o 
  -2   3   3       74.77       52.08      3.61 o 
   0   3   3     2135.74     2104.33     46.38 o 
   1   3   3      668.07      825.01     16.03 o 
   2   3   3      102.27       70.64      3.05 o 
   3   3   3       99.35       90.43      3.77 o 
   4   3   3      307.80      341.12      6.15 o 
   5   3   3        0.69       -1.95      1.95 o 
   6   3   3       59.62       70.65      3.07 o 
   7   3   3      189.92      236.47      6.28 o 
   8   3   3      233.94      205.42      7.19 o 
   9   3   3       46.67       71.54     12.41 o 
  10   3   3      530.39      495.09     24.13 o 
 -10   4   3      114.24      131.49     15.69 o 
  -9   4   3        6.14       33.12     11.05 o 
  -8   4   3        6.40        9.91     10.20 o 
  -7   4   3       14.43        2.51      7.38 o 
  -6   4   3     1341.50     1311.81     24.80 o 
  -5   4   3        0.37      144.30      8.82 o 
  -4   4   3      763.55      759.13     15.33 o 
  -3   4   3       17.34       37.28      8.84 o 
  -2   4   3     1517.03     1631.41     84.09 o 
   0   4   3       53.78       59.00      5.01 o 
   1   4   3       17.92       29.63      2.88 o 
   2   4   3       16.33       19.11      2.90 o 
   3   4   3        7.55      129.61     22.15 o 
   4   4   3      506.06      524.91     11.77 o 
   5   4   3       11.35       19.61      3.76 o 
   6   4   3      134.82      129.19      6.41 o 
   7   4   3        0.63        0.66      5.82 o 
   8   4   3      399.80      259.93     26.87 o 
   9   4   3        0.79       20.49     11.52 o 
  -9   5   3        0.10        0.13     10.93 o 
  -8   5   3       43.56       56.03     12.46 o 
  -7   5   3       48.88       54.16     14.17 o 
  -6   5   3        6.12        7.03      6.82 o 
  -5   5   3      112.29      119.55     10.37 o 
  -4   5   3     1976.65     1961.68     99.27 o 
  -3   5   3       95.14      269.14     23.68 o 
  -1   5   3       28.90       56.03      6.63 o 
   0   5   3      238.75      215.63     10.80 o 
   1   5   3       12.47       10.39      3.73 o 
   2   5   3       94.37      102.13      4.99 o 
   3   5   3        2.68        6.77      3.84 o 
   4   5   3      233.24      222.91     12.04 o 
   5   5   3       10.59        4.89      9.52 o 
   6   5   3      348.43      369.91     21.09 o 
   7   5   3        0.25       -0.51     10.84 o 
   8   5   3        0.74       -7.48     11.35 o 
  -7   6   3        0.69        2.55     11.44 o 
  -6   6   3       30.22       33.54     11.39 o 
  -5   6   3        7.80        4.29      9.95 o 
  -4   6   3        1.37        2.72      9.48 o 
  -3   6   3       23.60       17.64      8.93 o 
   0   6   3       67.40       42.43      7.69 o 
   2   6   3        0.29       -5.52      5.52 o 
   3   6   3        0.34       -5.91      5.91 o 
   4   6   3        0.50       -4.89     10.42 o 
   5   6   3       23.65       36.48     11.95 o 
   6   6   3       45.87       44.34     12.80 o 
  -4   7   3        7.32       20.41     10.93 o 
  -3   7   3       71.47       82.77     11.27 o 
   1   7   3        1.69       -9.78      9.78 o 
   2   7   3       31.28       37.04      9.20 o 
   3   7   3       26.31       39.45     11.99 o 
 -11   0   4       10.15       11.82      8.89 o 
 -10   0   4      137.77      116.87     12.20 o 
  -9   0   4        2.95       -3.29      4.72 o 
  -8   0   4      459.14      479.05      8.57 o 
  -7   0   4       22.95       14.02      2.46 o 
  -6   0   4     2300.27     2472.23     44.62 o 
  -5   0   4      166.08      175.17      9.16 o 
  -4   0   4      342.10      365.36      9.44 o 
  -3   0   4        8.82        9.93      1.24 o 
  -2   0   4     5197.34     5355.48     98.43 o 
  -1   0   4       35.44       38.94      1.50 o 
   1   0   4        3.34       -0.16      0.78 o 
   2   0   4    11502.04    11875.81    131.97 o 
   3   0   4      172.45      127.10      2.58 o 
   4   0   4       59.01       70.77      6.83 o 
   5   0   4        1.44        7.71      2.21 o 
   6   0   4      515.75      496.69     12.17 o 
   7   0   4       38.48       40.62      4.39 o 
   8   0   4      401.81      383.58     11.06 o 
   9   0   4        5.41        5.78      7.99 o 
  10   0   4       69.52       65.85      9.99 o 
 -12   1   4       44.01       31.55     10.03 o 
 -11   1   4       14.01       11.10      8.67 o 
 -10   1   4       96.63       92.57      5.70 o 
  -9   1   4        9.82        7.55      5.88 o 
  -8   1   4        1.17       -2.53      2.53 o 
  -7   1   4       44.71       87.48      4.54 o 
  -6   1   4      206.60      260.68      4.87 o 
  -5   1   4       93.71      130.05      5.61 o 
  -4   1   4      737.84      745.12     10.40 o 
  -3   1   4        0.75       -1.62      1.69 o 
  -2   1   4     1536.04     1437.48     19.25 o 
  -1   1   4      107.89      102.56      2.76 o 
   0   1   4      721.33      603.69      8.36 o 
   1   1   4      790.56      687.09      6.93 o 
   2   1   4      866.00      869.32      8.84 o 
   3   1   4     1366.76     1400.36     15.24 o 
   4   1   4     3681.89     3828.45     45.30 o 
   5   1   4      301.82      368.98      7.35 o 
   6   1   4        0.49       -1.56      1.56 o 
   7   1   4       73.13      104.11      4.99 o 
   8   1   4       79.20       71.52      3.99 o 
   9   1   4       10.59       17.03      4.58 o 
  10   1   4        0.44       -7.99      8.04 o 
  11   1   4        0.92        5.65      9.18 o 
 -11   2   4        0.21       -6.73      6.73 o 
 -10   2   4       52.93       56.72      5.98 o 
  -9   2   4        0.23        0.32      4.71 o 
  -8   2   4      336.98      312.84      7.40 o 
  -7   2   4        1.97       -1.60      1.60 o 
  -6   2   4        0.17       -1.79      1.79 o 
  -5   2   4       33.23       72.60      3.58 o 
  -4   2   4        2.63       13.34      3.46 o 
  -3   2   4      178.86      172.00      7.34 o 
  -2   2   4      291.20      272.22      5.35 o 
  -1   2   4        0.15        4.17      1.50 o 
   0   2   4     1569.49     1352.38     21.18 o 
   1   2   4     1788.87     1629.65     22.32 o 
   2   2   4     1615.26     1545.74     19.96 o 
   3   2   4      714.82      833.99     10.74 o 
   4   2   4      357.27      437.66      6.31 o 
   5   2   4     2537.75     2808.18     33.85 o 
   6   2   4      210.68      219.85      4.51 o 
   7   2   4        8.91       10.33      3.17 o 
   8   2   4      210.55      201.51      6.24 o 
   9   2   4      105.12      121.60      7.01 o 
  10   2   4       30.06       20.65      5.58 o 
  11   2   4      252.47      246.41     17.22 o 
 -11   3   4        0.01        0.61      8.04 o 
 -10   3   4       38.77       52.26      8.13 o 
  -9   3   4       64.74       67.81      8.25 o 
  -8   3   4      130.62      149.65      6.85 o 
  -7   3   4        0.65        0.19      3.11 o 
  -6   3   4       21.75       16.86      2.54 o 
  -5   3   4      164.53      153.78      3.78 o 
  -4   3   4       12.40       19.80      2.09 o 
  -3   3   4      533.07      532.96      8.43 o 
  -2   3   4       10.51       28.13      2.99 o 
  -1   3   4       23.84       22.99      4.47 o 
   0   3   4      237.13      437.68     18.45 o 
   1   3   4      957.10     1127.37     18.94 o 
   2   3   4      204.01      268.41      5.35 o 
   3   3   4        0.07       -1.39      1.91 o 
   4   3   4       39.39       41.93      2.42 o 
   5   3   4        4.94        1.75      2.17 o 
   6   3   4       17.90       25.52      2.66 o 
   7   3   4      386.96      369.16      9.15 o 
   8   3   4       66.77       62.82      6.93 o 
   9   3   4       99.10      103.21     12.54 o 
  10   3   4       85.32      130.12     28.29 o 
 -10   4   4        5.13       19.43     11.39 o 
  -9   4   4        1.08        1.32     10.33 o 
  -8   4   4        7.20        7.86      9.99 o 
  -7   4   4       63.71       54.22      6.70 o 
  -6   4   4       42.48      136.83     12.87 o 
  -5   4   4      358.47      321.66      8.29 o 
  -4   4   4       20.00       97.66      7.17 o 
  -3   4   4      522.91      487.13     15.75 o 
  -1   4   4       13.71       16.11      4.63 o 
   0   4   4        7.63       19.55      2.83 o 
   1   4   4      176.42      175.67      7.02 o 
   2   4   4       15.33       11.03      2.67 o 
   3   4   4        0.31       -1.87      2.59 o 
   4   4   4       12.85       21.88      4.00 o 
   5   4   4      311.51      282.04      7.04 o 
   6   4   4        3.45        3.37      4.24 o 
   7   4   4       60.69       33.49     10.11 o 
   8   4   4        3.83       10.88     22.53 o 
   9   4   4      167.24      139.23     15.77 o 
  -9   5   4        7.08       13.60     11.39 o 
  -8   5   4        1.04        7.69     10.80 o 
  -7   5   4      116.07      119.52     12.24 o 
  -6   5   4       13.85       23.20      7.56 o 
  -5   5   4        0.20       16.97      6.25 o 
  -4   5   4      123.42      299.73     45.17 o 
  -3   5   4      963.09      884.25     44.59 o 
  -1   5   4       76.18       65.39      7.40 o 
   0   5   4       61.75      114.35      5.59 o 
   1   5   4      108.49       90.18      4.80 o 
   2   5   4        2.57       13.92      3.74 o 
   3   5   4      135.52      118.29      5.73 o 
   4   5   4        0.08       25.42      9.31 o 
   6   5   4       25.73       48.55     11.44 o 
   7   5   4      103.42      110.32     14.03 o 
   8   5   4        0.21       -1.45     11.73 o 
  -7   6   4        3.60        9.52     11.27 o 
  -6   6   4        5.16        0.94     10.46 o 
  -5   6   4       13.54       23.21     10.16 o 
  -4   6   4       22.18       58.07     10.33 o 
  -3   6   4       12.50       23.30      8.97 o 
  -2   6   4      533.32      587.28     22.45 o 
  -1   6   4      106.15       81.84      8.93 o 
   0   6   4      114.97      143.84      8.04 o 
   2   6   4       37.18       14.55      7.86 o 
   3   6   4        1.98       -5.72      6.29 o 
   4   6   4        0.28      -10.46     10.46 o 
   5   6   4       76.78      101.69     13.73 o 
   6   6   4       34.61       56.84     13.26 o 
  -4   7   4        2.32       -9.27     10.03 o 
  -3   7   4       55.71       69.04     10.71 o 
   0   7   4       50.65       45.74     10.59 o 
   1   7   4       12.55        9.27     10.42 o 
   2   7   4       74.70       59.09      7.35 o 
   3   7   4        0.69       -2.51     11.73 o 
 -12   1   5       13.13       20.41      9.61 o 
 -11   1   5       38.23       26.52      6.51 o 
 -10   1   5        3.86        3.28      4.14 o 
  -9   1   5      126.48      101.92      5.51 o 
  -8   1   5        0.24       -2.60      2.60 o 
  -7   1   5        6.15        1.92      1.57 o 
  -6   1   5       22.76       44.37      2.57 o 
  -5   1   5     1350.85     1515.23     22.25 o 
  -4   1   5       87.35      140.98      4.16 o 
  -3   1   5        0.51        1.22      1.29 o 
  -2   1   5       69.81       56.86      1.65 o 
  -1   1   5     7152.04     6503.42     63.26 o 
   0   1   5       94.08       86.89      3.34 o 
   1   1   5     3263.33     2863.81     26.52 o 
   2   1   5       86.35       92.76      3.88 o 
   3   1   5     2459.10     2737.58     27.78 o 
   4   1   5       28.09       28.77      1.83 o 
   5   1   5     3658.13     3775.66     41.90 o 
   6   1   5        0.04       -0.02      1.56 o 
   7   1   5      595.24      558.12      8.38 o 
   8   1   5        0.14       -3.20      3.20 o 
   9   1   5       29.80       25.33      5.14 o 
  10   1   5        0.04       -8.16      8.16 o 
 -11   2   5        2.87       -6.75      6.75 o 
 -10   2   5        0.87       -1.08      4.95 o 
  -9   2   5        4.89        4.52      7.59 o 
  -8   2   5      119.85      122.60      5.12 o 
  -7   2   5      108.41       95.07      3.99 o 
  -6   2   5       70.44       92.83      3.53 o 
  -5   2   5       36.02       60.91      2.55 o 
  -4   2   5      250.88      338.93      8.40 o 
  -3   2   5      268.65      314.34      8.97 o 
  -2   2   5      180.56      191.67      4.60 o 
  -1   2   5      702.50      644.46     11.31 o 
   0   2   5      626.09      651.54     10.77 o 
   1   2   5      396.42      392.63      7.82 o 
   2   2   5       24.83       31.99      2.26 o 
   3   2   5     2135.50     2325.98     29.22 o 
   4   2   5      745.55      803.54     10.14 o 
   5   2   5     1218.49     1256.02     16.27 o 
   6   2   5      565.42      623.61      9.58 o 
   7   2   5      486.34      529.74      9.35 o 
   8   2   5       46.83       50.58      4.64 o 
   9   2   5      165.69      151.17      6.47 o 
  10   2   5       11.11        9.21      5.39 o 
 -11   3   5        1.00       -6.58      7.31 o 
 -10   3   5       68.13       83.09      8.81 o 
  -9   3   5        0.13       13.85      5.71 o 
  -8   3   5      478.56      507.98     12.28 o 
  -7   3   5       38.87       38.59      4.36 o 
  -6   3   5       65.90       54.01      2.98 o 
  -5   3   5        4.11        6.18      1.96 o 
  -4   3   5       92.41       92.74      3.27 o 
  -3   3   5      286.29      277.48      5.31 o 
  -2   3   5      143.14      130.35      5.24 o 
  -1   3   5       31.99       37.64      3.08 o 
   0   3   5      375.36      367.52      6.91 o 
   1   3   5       13.31       37.79      7.35 o 
   2   3   5     1870.62     2001.35     27.62 o 
   3   3   5       74.59       88.61      3.24 o 
   4   3   5       46.72       49.53      2.54 o 
   5   3   5       23.89       30.10      2.48 o 
   6   3   5      202.94      228.71      5.69 o 
   7   3   5        4.71       15.55      4.04 o 
   8   3   5      196.86      167.55      6.16 o 
   9   3   5       13.83        8.61      7.77 o 
  10   3   5      246.41      212.26     12.57 o 
 -10   4   5       84.72       93.61     13.48 o 
  -9   4   5        0.19        7.35     10.37 o 
  -8   4   5       13.21        7.14      9.86 o 
  -7   4   5        5.68       -2.52      5.90 o 
  -6   4   5       85.36       56.28      8.73 o 
  -5   4   5        0.01        9.82      6.16 o 
  -4   4   5      314.62      276.72      7.01 o 
  -3   4   5        0.39       17.00      3.29 o 
  -2   4   5        5.97       18.15      6.97 o 
  -1   4   5        9.11        7.23      2.38 o 
   0   4   5      406.83      395.89      7.76 o 
   1   4   5        3.57       17.27      2.73 o 
   2   4   5       16.59       25.46      2.82 o 
   3   4   5       15.03        9.27      2.85 o 
   4   4   5        1.71        0.25      3.19 o 
   5   4   5        4.56        8.23      4.23 o 
   6   4   5       39.65       23.67      5.73 o 
   7   4   5        2.76       -5.95      8.96 o 
   8   4   5       45.45       34.75     34.75 o 
   9   4   5        2.41        7.61     11.18 o 
  -9   5   5        2.78       13.09     11.48 o 
  -8   5   5       70.19       85.49     12.80 o 
  -7   5   5        3.79       44.69     11.82 o 
  -6   5   5      104.66      101.63      9.18 o 
  -5   5   5       27.42       38.53      6.69 o 
  -4   5   5      244.26      203.26     11.81 o 
  -3   5   5       90.44      146.75     15.34 o 
  -2   5   5     1445.12     1211.75     37.09 o 
  -1   5   5      148.72      151.54      6.28 o 
   0   5   5      196.56      179.40      5.28 o 
   1   5   5        8.21       22.52      3.91 o 
   2   5   5      147.63      147.55      6.34 o 
   3   5   5        0.09        3.92      4.01 o 
   4   5   5       67.93       70.20     10.91 o 
   6   5   5      141.89      133.75     15.35 o 
   7   5   5       18.17       38.18     12.20 o 
   8   5   5        2.80       -9.52     11.73 o 
  -7   6   5        0.40        5.02     10.93 o 
  -6   6   5       31.61       40.30     11.44 o 
  -5   6   5       48.09       94.85     11.86 o 
  -4   6   5      158.79      158.11     13.09 o 
  -3   6   5        8.84        7.48      8.67 o 
  -2   6   5      395.93      440.69     18.54 o 
  -1   6   5      108.12      109.77      9.99 o 
   0   6   5      879.49      786.41     19.45 o 
   1   6   5        5.16       -7.74      7.74 o 
   2   6   5       23.47       16.94      5.63 o 
   3   6   5        2.93       -6.18      7.31 o 
   4   6   5        0.66       -8.80     10.93 o 
   5   6   5       33.54       51.36     12.63 o 
   6   6   5       41.96       51.40     13.22 o 
  -4   7   5        0.51       -4.80     10.12 o 
   0   7   5       11.69       24.53     10.88 o 
   1   7   5       54.92       59.19      7.06 o 
   2   7   5       84.68      118.33     14.22 o 
   3   7   5        0.14       -7.19      7.19 o 
 -11   0   6        0.45       14.16      9.31 o 
 -10   0   6       38.29       38.13      9.74 o 
  -9   0   6       23.45       17.88      4.49 o 
  -8   0   6      752.84      674.88     13.02 o 
  -7   0   6       75.29       72.48      3.83 o 
  -6   0   6      484.49      429.48     10.55 o 
  -5   0   6      180.81      164.78      5.17 o 
  -4   0   6       35.68       40.01      2.85 o 
  -3   0   6       50.30       51.18      2.90 o 
  -2   0   6     5099.63     5013.82     63.19 o 
  -1   0   6        7.03        8.87      3.62 o 
   0   0   6    13565.56    12807.84    140.44 o 
   1   0   6       15.17       22.14      1.03 o 
   2   0   6     8523.05     7701.83     88.72 o 
   3   0   6      129.86       97.86      2.82 o 
   4   0   6      265.93      189.99      4.72 o 
   5   0   6       23.32       18.15      3.02 o 
   6   0   6      215.14      202.38      6.58 o 
   7   0   6      102.24      120.28      6.42 o 
   8   0   6        0.02       -2.51      4.36 o 
   9   0   6       12.74        6.67      8.16 o 
  10   0   6        2.73        4.85      8.42 o 
 -12   1   6       35.47       48.81     10.42 o 
 -11   1   6       17.65       25.08      9.01 o 
 -10   1   6       86.87       85.42      5.35 o 
  -9   1   6       16.02       31.71      5.06 o 
  -8   1   6       33.54       21.27      2.97 o 
  -7   1   6        8.27       10.76      2.48 o 
  -6   1   6      995.22      998.18     14.66 o 
  -5   1   6      240.51      294.30      6.16 o 
  -4   1   6      986.14     1269.91     16.98 o 
  -3   1   6       20.19       36.22      1.81 o 
  -2   1   6        4.28       23.78      1.12 o 
  -1   1   6      217.11      204.63      2.61 o 
   0   1   6      837.21      780.96      7.48 o 
   1   1   6       80.36       89.05      1.45 o 
   2   1   6      753.35      686.22      6.67 o 
   3   1   6        0.05        4.89      1.35 o 
   4   1   6      538.50      499.60      6.22 o 
   5   1   6      693.84      795.63     10.12 o 
   6   1   6        1.78        1.44      1.44 o 
   7   1   6        2.76        5.83      2.50 o 
   8   1   6        0.96       -3.20      3.20 o 
   9   1   6        5.42       -2.91      4.71 o 
  10   1   6        5.92        7.91      8.97 o 
 -11   2   6        1.90       -4.83      6.86 o 
 -10   2   6        9.11       12.86      5.19 o 
  -9   2   6       40.71       46.58      5.49 o 
  -8   2   6        4.62        4.29      4.99 o 
  -7   2   6      115.17      125.34      3.89 o 
  -6   2   6      558.63      651.64     10.19 o 
  -5   2   6      165.85      169.42      3.88 o 
  -4   2   6      156.13      219.52      7.22 o 
  -3   2   6      149.08      244.15      7.53 o 
  -2   2   6     2015.88     1895.53     27.24 o 
  -1   2   6      841.07      789.70     12.58 o 
   0   2   6        5.85        7.78      1.58 o 
   1   2   6      235.06      190.32      3.66 o 
   2   2   6       55.95       49.47      2.17 o 
   3   2   6     2286.35     2521.58     29.85 o 
   4   2   6      660.57      741.91      8.49 o 
   5   2   6       41.57       41.57      2.07 o 
   6   2   6     1396.61     1516.92     18.47 o 
   7   2   6      728.98      792.75     12.80 o 
   8   2   6        3.53       -0.93      3.69 o 
   9   2   6       95.84       82.79      5.17 o 
  10   2   6        6.74       11.54      5.44 o 
 -11   3   6       58.55       52.04      8.49 o 
 -10   3   6        5.48       15.75     10.48 o 
  -9   3   6        3.99        3.20      6.78 o 
  -8   3   6      157.32      213.52     11.53 o 
  -7   3   6      134.48      122.19      4.93 o 
  -6   3   6        0.09       -1.25      2.47 o 
  -5   3   6        7.95        6.72      1.79 o 
  -4   3   6       53.69       72.28      4.27 o 
  -3   3   6      191.15      175.39      3.90 o 
  -2   3   6       24.12       54.73      5.10 o 
  -1   3   6      370.84      354.54      8.28 o 
   0   3   6        8.08        5.40      2.16 o 
   1   3   6      199.79      205.85      4.83 o 
   2   3   6      131.12      208.73     13.60 o 
   3   3   6      169.61      172.39      4.15 o 
   4   3   6      148.41      145.11      4.15 o 
   5   3   6       94.40      109.05      3.54 o 
   6   3   6       38.31       30.35      3.60 o 
   7   3   6      367.91      339.63      7.75 o 
   8   3   6      107.39      137.17      9.62 o 
   9   3   6      177.38      151.42      9.86 o 
  10   3   6       51.48       52.58      8.69 o 
 -10   4   6       15.16       18.03     11.18 o 
  -9   4   6       29.71       21.72     10.71 o 
  -8   4   6        0.56        9.86      9.69 o 
  -7   4   6       74.09       68.32      6.79 o 
  -6   4   6        2.55       -7.23      7.49 o 
  -5   4   6       35.19       24.08      4.48 o 
  -4   4   6        0.02        6.17      3.86 o 
  -3   4   6      102.72       96.25      3.69 o 
  -2   4   6        4.11        4.72      2.69 o 
  -1   4   6      170.46      166.97      4.64 o 
   0   4   6       36.03      105.73      6.98 o 
   1   4   6        4.85        5.84      2.77 o 
   2   4   6        0.01       -0.48      2.68 o 
   3   4   6        0.20       -3.70      3.70 o 
   4   4   6        9.93        7.17      3.37 o 
   5   4   6        0.70       -2.41      4.05 o 
   6   4   6        8.45        2.03      5.41 o 
   7   4   6       20.54        2.18     10.13 o 
   8   4   6        0.77        5.82      6.33 o 
   9   4   6      124.47      126.86     14.88 o 
  -9   5   6       24.40       23.85     11.56 o 
  -8   5   6        2.31       20.75     10.67 o 
  -7   5   6      379.61      344.41     14.44 o 
  -6   5   6        0.01       21.26     21.26 o 
  -5   5   6       16.26       28.28      7.45 o 
  -4   5   6        4.82        0.94      8.25 o 
  -3   5   6      215.05      203.36     12.66 o 
  -1   5   6      357.65      296.68      9.10 o 
   0   5   6        7.58       22.24      4.20 o 
   1   5   6       84.37       53.08      6.26 o 
   2   5   6       77.57      109.76      5.68 o 
   3   5   6        2.14       -0.63      4.12 o 
   4   5   6        1.84        5.76      6.49 o 
   6   5   6        1.01        3.06     10.93 o 
   7   5   6      149.83      157.60     16.41 o 
   8   5   6        2.81       -8.25     11.86 o 
  -7   6   6       36.87       59.05     12.16 o 
  -6   6   6        6.77        7.78     10.42 o 
  -5   6   6      202.24      196.07     14.58 o 
  -4   6   6       51.97       58.41     10.20 o 
  -3   6   6        0.16        4.21      8.33 o 
  -2   6   6        5.45      155.39     12.07 o 
  -1   6   6      138.32      192.83     15.99 o 
   0   6   6      860.81      970.91     23.50 o 
   1   6   6        3.28       -5.46      5.46 o 
   2   6   6       16.87       12.50      6.65 o 
   3   6   6       29.46       19.31      9.75 o 
   4   6   6       45.64       37.50     12.24 o 
   5   6   6       32.04       43.36     12.67 o 
   6   6   6        0.23        7.74     12.63 o 
  -4   7   6        8.08        3.06     10.16 o 
  -3   7   6        3.80       25.21      9.57 o 
  -1   7   6       45.01       78.14     11.22 o 
   0   7   6        0.37       11.86     10.93 o 
   1   7   6       76.62       98.62      8.41 o 
   2   7   6      225.71      232.77     10.99 o 
   3   7   6        2.43        9.09      7.56 o 
 -11   1   7       20.47       16.92      9.01 o 
 -10   1   7        7.53       17.25      4.37 o 
  -9   1   7      108.62      110.24      5.76 o 
  -8   1   7       11.00        9.48      2.53 o 
  -7   1   7        9.20        8.38      2.51 o 
  -6   1   7      194.28      255.26      5.71 o 
  -5   1   7      121.28      134.91      3.98 o 
  -4   1   7      466.51      544.34      8.64 o 
  -3   1   7        8.26       15.78      1.65 o 
  -2   1   7       41.14       46.72      1.39 o 
  -1   1   7      417.76      446.04      4.59 o 
   0   1   7        0.34       -0.41      0.41 o 
   1   1   7     1331.93     1243.88     11.55 o 
   2   1   7      102.67      110.29      2.16 o 
   3   1   7      506.67      417.09      5.14 o 
   4   1   7      189.63      172.78      3.28 o 
   5   1   7     2293.71     2385.27     27.36 o 
   6   1   7        0.05        2.40      1.29 o 
   7   1   7      172.24      168.92      4.96 o 
   8   1   7       42.18       46.49      3.98 o 
   9   1   7       63.09       50.30      5.58 o 
  10   1   7        0.31        6.38      8.93 o 
 -11   2   7       46.27       31.80      7.82 o 
 -10   2   7       10.12        9.57      6.85 o 
  -9   2   7      132.28      139.92      7.79 o 
  -8   2   7        7.37       -3.49      3.49 o 
  -7   2   7      198.24      201.36      4.78 o 
  -6   2   7      846.04      983.49     13.83 o 
  -5   2   7      294.57      304.15      4.75 o 
  -4   2   7      327.23      299.88      5.35 o 
  -3   2   7      267.65      339.07      7.57 o 
  -2   2   7     2191.69     2296.78     30.66 o 
  -1   2   7        0.01       -0.59      1.55 o 
   0   2   7       76.34       84.42      2.49 o 
   1   2   7      888.29      886.03     10.46 o 
   2   2   7      283.64      250.54      4.16 o 
   3   2   7     1244.40     1258.16     13.22 o 
   4   2   7       44.28       66.84      2.16 o 
   5   2   7       46.81       60.96      2.56 o 
   6   2   7      970.78      952.02     12.97 o 
   7   2   7      931.86      901.74     14.84 o 
   8   2   7       56.90       42.73      4.19 o 
   9   2   7        9.74       13.88      4.95 o 
  10   2   7        0.00       -3.24      6.15 o 
 -11   3   7       18.28       27.48      7.84 o 
 -10   3   7        1.49       -6.70      6.76 o 
  -9   3   7       39.39       51.88      7.83 o 
  -8   3   7      128.45      112.32      6.43 o 
  -7   3   7       76.82       79.85      4.18 o 
  -6   3   7      140.05      170.60      5.38 o 
  -5   3   7      108.52       97.94      3.81 o 
  -4   3   7      288.54      318.70      7.09 o 
  -3   3   7       63.91       68.73      2.98 o 
  -2   3   7      436.57      455.12      7.26 o 
  -1   3   7      394.46      385.85      8.35 o 
   0   3   7        6.20        7.06      2.59 o 
   1   3   7        5.79       -0.75      1.19 o 
   2   3   7       11.91       -0.78      1.97 o 
   3   3   7      119.48      129.07      3.57 o 
   4   3   7      627.22      653.71      9.62 o 
   5   3   7      118.83      125.12      3.41 o 
   6   3   7        0.07       -2.55      2.87 o 
   7   3   7      161.24      177.61      5.81 o 
   8   3   7      386.06      335.21     10.13 o 
   9   3   7      110.33      152.45      9.82 o 
  10   3   7      141.31      132.07     12.92 o 
 -10   4   7       20.60       18.75     11.14 o 
  -9   4   7        4.18        3.57     10.29 o 
  -8   4   7       22.96       27.12     10.20 o 
  -7   4   7        0.37       -5.43      5.43 o 
  -6   4   7        2.91       -5.82      5.82 o 
  -5   4   7        1.67        0.44      4.11 o 
  -4   4   7       20.16       12.47      3.83 o 
  -3   4   7        5.72        2.93      3.61 o 
  -2   4   7        0.01        1.17      2.82 o 
  -1   4   7       26.88       35.39      3.44 o 
   0   4   7        0.88        3.65      2.72 o 
   1   4   7        6.00        6.64      2.54 o 
   2   4   7       35.77       27.78      2.93 o 
   3   4   7       21.89       24.53      3.34 o 
   4   4   7       75.38       73.71      3.90 o 
   5   4   7       14.24       -1.47      6.25 o 
   6   4   7        4.87       -5.28      5.28 o 
   7   4   7        0.51        6.98      5.75 o 
   8   4   7        0.19       -0.21     11.10 o 
   9   4   7        2.93        2.35      8.36 o 
  -9   5   7        1.17       10.16     10.97 o 
  -8   5   7       49.95       77.50     12.37 o 
  -7   5   7        0.18       84.58      9.81 o 
  -6   5   7      324.24      354.56     13.92 o 
  -5   5   7        8.32       20.83      7.28 o 
  -4   5   7       11.38        1.85     14.84 o 
  -3   5   7        4.33        7.48     12.55 o 
  -2   5   7      343.03      323.52     19.11 o 
   0   5   7      138.76      129.22      5.61 o 
   1   5   7        1.92       10.05      4.11 o 
   2   5   7      427.32      355.06      9.27 o 
   3   5   7       44.98       46.56      6.38 o 
   4   5   7       19.38       26.67      8.12 o 
   5   5   7        0.00        8.76     10.71 o 
   6   5   7        0.26       -2.76     11.10 o 
   7   5   7       11.61       24.15     12.46 o 
   8   5   7        4.12        5.82     12.41 o 
  -7   6   7        9.37       45.11     11.52 o 
  -6   6   7        0.04       12.07     10.33 o 
  -5   6   7       42.11       96.25     11.86 o 
  -4   6   7        0.02       11.59      7.27 o 
  -3   6   7       31.28       28.65      9.31 o 
  -2   6   7        0.62       22.74      8.84 o 
  -1   6   7      131.61      188.50     16.65 o 
   0   6   7      827.28      876.71     22.05 o 
   1   6   7       25.10       39.88      6.17 o 
   2   6   7      208.14      164.65      8.44 o 
   3   6   7       39.97       33.09      7.42 o 
   4   6   7       49.71       49.71      8.22 o 
   5   6   7        6.33       18.79     12.16 o 
   6   6   7        1.14        7.31     12.67 o 
  -3   7   7       22.98       22.49     10.08 o 
  -2   7   7       54.97       98.76     12.33 o 
  -1   7   7        7.44       30.69     10.80 o 
   0   7   7        9.55       21.04      6.88 o 
   1   7   7      253.10      212.86     10.49 o 
   2   7   7      106.68      178.19     12.97 o 
 -11   0   8        0.34       -1.45      9.06 o 
 -10   0   8       69.83      105.73      8.36 o 
  -9   0   8        0.74       -4.86      5.28 o 
  -8   0   8       57.46       50.41      6.65 o 
  -7   0   8       20.42       21.89      3.99 o 
  -6   0   8        0.15       -0.71      1.93 o 
  -5   0   8       57.61       60.88      3.13 o 
  -4   0   8       22.73       29.90      2.53 o 
  -3   0   8       97.99      100.81      3.74 o 
  -2   0   8      388.38      424.94      6.96 o 
  -1   0   8       30.60       38.93      1.55 o 
   0   0   8      190.48      220.83      3.28 o 
   1   0   8        0.52        0.25      1.04 o 
   2   0   8       49.51       71.89      2.45 o 
   3   0   8        1.33       -1.28      2.09 o 
   4   0   8        1.40       -0.49      2.18 o 
   5   0   8        5.19        8.17      2.47 o 
   6   0   8       59.66       54.69      4.12 o 
   7   0   8       20.99       38.47      4.40 o 
   8   0   8      379.63      324.63     14.28 o 
   9   0   8       24.71       29.67      9.14 o 
 -11   1   8        2.20        4.14      4.46 o 
 -10   1   8        3.38        3.00      5.13 o 
  -9   1   8       17.60       24.94      4.37 o 
  -8   1   8      115.53      109.72      4.33 o 
  -7   1   8        0.24       -2.44      2.44 o 
  -6   1   8       82.33       90.03      3.63 o 
  -5   1   8       12.49       23.20      2.37 o 
  -4   1   8     4680.22     4806.30     60.83 o 
  -3   1   8       11.44       11.73      1.86 o 
  -2   1   8      160.91      136.56      2.22 o 
  -1   1   8      259.84      252.40      3.08 o 
   0   1   8      594.12      611.59      6.12 o 
   1   1   8        0.22       -0.64      0.64 o 
   2   1   8      135.73      146.38      2.46 o 
   3   1   8        2.83        2.04      0.93 o 
   4   1   8      631.86      636.72      7.77 o 
   5   1   8       40.61       47.13      2.01 o 
   6   1   8       97.22       90.39      3.47 o 
   7   1   8       99.45      148.78      6.74 o 
   8   1   8       11.76       15.71      3.75 o 
   9   1   8        7.76       14.98      5.98 o 
  10   1   8       16.18        1.96      8.80 o 
 -11   2   8       94.00       95.01      9.20 o 
 -10   2   8       19.24       17.12      7.23 o 
  -9   2   8       61.29       64.59      5.77 o 
  -8   2   8        0.67       -3.62      3.62 o 
  -7   2   8       70.45       90.95      3.81 o 
  -6   2   8     1513.93     1671.89     21.71 o 
  -5   2   8      268.10      276.47      4.87 o 
  -4   2   8        2.91        3.14      1.57 o 
  -3   2   8      980.13      976.19     12.11 o 
  -2   2   8     2382.55     2512.91     28.45 o 
  -1   2   8      534.19      500.54      6.05 o 
   0   2   8        4.76       -1.87      1.87 o 
   1   2   8      435.31      445.28      5.93 o 
   2   2   8      732.83      632.62      7.27 o 
   3   2   8        0.94       -1.31      1.31 o 
   4   2   8       40.78       39.47      1.68 o 
   5   2   8      268.30      301.08      4.70 o 
   6   2   8     1079.43     1016.15     15.53 o 
   7   2   8      503.14      448.85      8.83 o 
   8   2   8      143.44      152.11      6.09 o 
   9   2   8       14.17       15.64      5.34 o 
  10   2   8        5.09        7.08      6.34 o 
 -11   3   8       54.38       31.79      8.11 o 
 -10   3   8        0.53       -4.26      6.98 o 
  -9   3   8        0.07       -4.65      6.59 o 
  -8   3   8       11.11        2.15      4.87 o 
  -7   3   8       44.20       45.77      4.50 o 
  -6   3   8      109.56      102.57      3.97 o 
  -5   3   8       24.04       32.43      2.73 o 
  -4   3   8       91.89      121.21      4.00 o 
  -3   3   8       99.75      115.28      3.34 o 
  -2   3   8        2.11        3.93      1.82 o 
  -1   3   8      962.76      942.35     14.79 o 
   0   3   8      422.24      435.71      8.25 o 
   1   3   8       28.31       -2.40      2.40 o 
   2   3   8        0.67       -2.00      2.07 o 
   3   3   8      213.41      234.43      5.27 o 
   4   3   8       15.61       14.43      1.84 o 
   5   3   8      341.35      351.59      5.55 o 
   6   3   8       15.04       16.93      3.33 o 
   7   3   8       27.53       20.23      3.67 o 
   8   3   8      121.81      144.20      9.61 o 
   9   3   8      505.80      436.17     14.97 o 
  10   3   8       66.75       77.78      9.25 o 
 -10   4   8        2.27       -5.57     10.16 o 
  -9   4   8        1.46       -9.44      9.44 o 
  -8   4   8        2.07       10.03      9.78 o 
  -7   4   8        0.22       -5.13      7.38 o 
  -6   4   8       54.15       39.81      5.88 o 
  -5   4   8      485.00      456.29     13.27 o 
  -4   4   8        0.00       -3.29      3.29 o 
  -3   4   8       81.07       72.24      3.68 o 
  -2   4   8        0.08        5.73      3.02 o 
  -1   4   8       39.38       38.05      3.44 o 
   0   4   8        6.65        7.32      2.50 o 
   1   4   8      315.66      303.44      6.38 o 
   2   4   8       78.03       66.22      4.11 o 
   3   4   8      164.93      141.11      5.32 o 
   4   4   8        5.15       -1.12      3.14 o 
   5   4   8       34.96       13.81      4.10 o 
   6   4   8        0.92       -1.42      4.86 o 
   7   4   8        4.50        3.87      6.26 o 
   8   4   8        1.22       -0.17     11.14 o 
   9   4   8       46.10       21.11     12.29 o 
  -9   5   8        1.57        6.12     10.76 o 
  -8   5   8        0.00       22.02     10.63 o 
  -7   5   8      249.73      210.46     11.57 o 
  -6   5   8        2.90      150.03     11.28 o 
  -5   5   8      246.98      249.42     11.19 o 
  -4   5   8        4.68       -4.37      7.02 o 
  -3   5   8      136.75      102.14      7.01 o 
  -2   5   8        8.06       26.44      7.48 o 
  -1   5   8      161.37      133.01     10.78 o 
   0   5   8       16.36       24.29      7.21 o 
   1   5   8       47.79       52.65      4.79 o 
   2   5   8        6.46       16.20      4.36 o 
   3   5   8      145.88       98.98      7.72 o 
   4   5   8       14.88       21.51      9.65 o 
   5   5   8       72.95       58.84     12.33 o 
   6   5   8        0.47      -11.14     11.14 o 
   7   5   8       17.16        8.84     12.20 o 
  -7   6   8      151.82      184.85     15.77 o 
  -6   6   8        0.10       45.45     10.80 o 
  -5   6   8       25.63       42.75      7.45 o 
  -4   6   8        2.01       12.12      9.27 o 
  -3   6   8      146.98       94.13     12.61 o 
  -2   6   8       17.00        8.39      6.52 o 
  -1   6   8      109.78      123.30      8.31 o 
   0   6   8      193.84      350.65     18.83 o 
   1   6   8       38.30       54.96      6.39 o 
   2   6   8      194.00      203.66     11.07 o 
   3   6   8       26.83       18.49      8.72 o 
   4   6   8       14.60        9.84      7.68 o 
   5   6   8        7.23        4.38     12.33 o 
  -3   7   8        4.23       22.79     10.63 o 
  -2   7   8       48.43       71.30     11.39 o 
  -1   7   8        0.03       32.40     11.27 o 
   0   7   8       25.08       24.51      7.21 o 
   1   7   8      100.90      156.99     10.95 o 
   2   7   8      226.13      227.76     11.17 o 
 -11   1   9      229.92      223.29      8.13 o 
 -10   1   9       11.75       13.74      4.47 o 
  -9   1   9      329.74      306.26      8.84 o 
  -8   1   9        8.37        8.45      2.96 o 
  -7   1   9      340.52      344.53      7.33 o 
  -6   1   9        0.08       -0.91      2.27 o 
  -5   1   9      179.32      157.81      3.92 o 
  -4   1   9      273.01      342.44      8.63 o 
  -3   1   9     2498.94     2741.78     28.54 o 
  -2   1   9      513.12      501.84      5.48 o 
  -1   1   9     1395.71     1340.17     12.73 o 
   0   1   9       44.59       51.10      1.59 o 
   1   1   9       15.97       25.62      1.13 o 
   2   1   9        3.33       -0.39      0.70 o 
   3   1   9      849.37      891.47      9.65 o 
   4   1   9       91.08      102.04      2.75 o 
   5   1   9       38.39       57.12      2.38 o 
   6   1   9        0.01        3.54      1.88 o 
   7   1   9     1186.96     1140.16     17.43 o 
   8   1   9        1.51        5.74      4.28 o 
   9   1   9        3.37        5.16      5.81 o 
  10   1   9        5.61        6.25      9.06 o 
 -11   2   9      256.06      257.47     12.96 o 
 -10   2   9        2.46        0.63      6.84 o 
  -9   2   9        1.64        5.83      4.89 o 
  -8   2   9       21.06        6.00      3.73 o 
  -7   2   9      309.84      280.90      5.77 o 
  -6   2   9      236.05      312.38      9.57 o 
  -5   2   9      732.56      724.33      9.45 o 
  -4   2   9      311.55      337.99      5.10 o 
  -3   2   9      308.90      316.26      4.71 o 
  -2   2   9     1351.15     1309.99     15.27 o 
  -1   2   9      212.65      201.28      3.10 o 
   0   2   9      687.06      669.08      7.51 o 
   1   2   9        9.65        6.41      1.52 o 
   2   2   9       35.37       35.65      1.66 o 
   3   2   9        7.70        5.33      1.30 o 
   4   2   9        0.00        2.60      1.44 o 
   5   2   9      302.21      305.80      5.04 o 
   6   2   9      157.65      172.71      4.89 o 
   7   2   9      227.56      218.25      6.21 o 
   8   2   9      187.60      144.77      5.96 o 
   9   2   9      115.96      114.11      7.48 o 
 -11   3   9        2.90       -1.79      7.54 o 
 -10   3   9       94.57       87.24     12.44 o 
  -9   3   9        1.07        1.40      6.72 o 
  -8   3   9        0.25       -5.02      8.67 o 
  -7   3   9       13.65        5.74      4.56 o 
  -6   3   9        2.47        2.95      2.77 o 
  -5   3   9       99.39      106.29      3.89 o 
  -4   3   9      194.31      178.51      4.74 o 
  -3   3   9        2.57       11.38      1.98 o 
  -2   3   9       16.74        4.60      1.67 o 
  -1   3   9       72.04      119.35      4.70 o 
   0   3   9     3121.01     2946.87     46.15 o 
   1   3   9       18.48        9.53      2.40 o 
   2   3   9      132.25      138.76      3.49 o 
   3   3   9        9.51        5.14      1.69 o 
   4   3   9      103.00       91.57      2.72 o 
   5   3   9      146.99      147.62      3.92 o 
   6   3   9      168.34      152.84      4.89 o 
   7   3   9        0.51        2.20      3.66 o 
   8   3   9      242.35      198.37     11.31 o 
   9   3   9      115.53      134.20     17.43 o 
 -10   4   9        7.71        1.83     10.12 o 
  -9   4   9        2.15        1.49      9.65 o 
  -8   4   9       30.68       21.68      9.78 o 
  -7   4   9        0.02       -6.21      6.21 o 
  -6   4   9        0.61       -5.44      5.61 o 
  -5   4   9        2.48       11.55      6.93 o 
  -4   4   9       13.34        7.57      4.16 o 
  -3   4   9       10.85       15.49      3.50 o 
  -2   4   9      325.24      283.16      6.24 o 
  -1   4   9        6.04        7.71      3.15 o 
   0   4   9        1.69        6.84      2.62 o 
   1   4   9       15.96       26.40      4.02 o 
   2   4   9      358.99      346.71      7.93 o 
   3   4   9        2.50        0.08      2.85 o 
   4   4   9        7.03       -3.66      3.66 o 
   5   4   9       15.27       33.30      4.73 o 
   6   4   9      133.91      115.48      9.55 o 
   7   4   9        0.76       -5.67      5.67 o 
   8   4   9      102.00      112.32     14.24 o 
  -8   5   9       31.85       48.81     11.44 o 
  -7   5   9       21.70       32.50     26.44 o 
  -6   5   9      594.56      574.72     18.91 o 
  -5   5   9        0.82      127.37     17.77 o 
  -4   5   9      150.43      150.89     10.42 o 
  -3   5   9       51.70       68.96     14.79 o 
  -2   5   9        2.29        1.96      5.61 o 
  -1   5   9        1.61       26.93      7.10 o 
   0   5   9       68.85       56.97      4.90 o 
   1   5   9        1.85       -4.30      4.30 o 
   2   5   9        0.30       -1.96      5.43 o 
   3   5   9        4.27       13.33      5.67 o 
   4   5   9      127.91      109.66      8.82 o 
   5   5   9        9.32        9.74     11.73 o 
   6   5   9        0.06        8.55     11.78 o 
   7   5   9        0.19       -3.02     11.99 o 
  -6   6   9      212.20      214.27     15.69 o 
  -5   6   9        0.16        9.16      7.00 o 
  -4   6   9       59.66       44.89      7.30 o 
  -3   6   9       81.58       98.16     11.58 o 
  -2   6   9        6.53        0.47      9.74 o 
  -1   6   9       11.34       27.95      8.12 o 
   0   6   9      152.36      212.91     13.88 o 
   1   6   9      117.23      141.28      8.19 o 
   2   6   9      508.88      444.90     15.20 o 
   3   6   9        7.01       -3.84      7.23 o 
   4   6   9       13.34       24.31     10.12 o 
   5   6   9        1.72        6.33     12.71 o 
  -2   7   9        7.17       40.30     11.44 o 
  -1   7   9       61.23       67.65     10.78 o 
   0   7   9       25.38       28.65      7.43 o 
   1   7   9      101.70      124.05     12.97 o 
 -11   0  10       98.55      101.86     12.24 o 
 -10   0  10     1746.93     1737.96     48.70 o 
  -9   0  10       40.09       44.91      6.37 o 
  -8   0  10        0.41       -3.45      5.61 o 
  -7   0  10      100.10      104.15      5.64 o 
  -6   0  10       47.14       38.93      2.86 o 
  -5   0  10       24.48       27.68      2.51 o 
  -4   0  10      523.86      537.59      9.44 o 
  -3   0  10        1.25        5.30      2.46 o 
  -2   0  10    10402.83    10840.70    154.99 o 
  -1   0  10      190.07      171.42      4.36 o 
   0   0  10     2846.53     2839.69     34.84 o 
   1   0  10        0.01       -1.95      1.95 o 
   2   0  10      247.67      138.48      3.85 o 
   3   0  10       22.33       11.96      2.21 o 
   4   0  10      256.82      301.51      6.42 o 
   5   0  10       25.59       40.16      3.09 o 
   6   0  10      888.05      811.33     17.39 o 
   7   0  10        4.51        8.97      4.11 o 
   8   0  10      902.95      859.03     33.33 o 
   9   0  10        5.25        9.18      8.38 o 
 -11   1  10        1.53       20.68      5.07 o 
 -10   1  10       18.36       16.27      4.52 o 
  -9   1  10        0.80       12.78      4.87 o 
  -8   1  10      246.01      239.98      6.41 o 
  -7   1  10       53.31       56.73      3.52 o 
  -6   1  10      144.01      127.16      3.84 o 
  -5   1  10        3.39        0.96      1.96 o 
  -4   1  10      330.66      359.60      5.63 o 
  -3   1  10       79.71       93.51      2.92 o 
  -2   1  10     5034.72     5378.86     52.56 o 
  -1   1  10        5.21       -1.12      1.12 o 
   0   1  10      174.27      178.37      3.42 o 
   1   1  10       48.44       39.10      1.38 o 
   2   1  10      588.80      549.45      5.72 o 
   3   1  10        1.61        0.81      0.92 o 
   4   1  10      226.44      233.05      3.87 o 
   5   1  10       25.95       28.34      2.32 o 
   6   1  10       27.74       32.51      2.84 o 
   7   1  10       19.45       29.03      3.33 o 
   8   1  10      149.68      130.49      6.78 o 
   9   1  10        3.22       -5.95      8.38 o 
 -11   2  10      186.72      221.08     12.31 o 
 -10   2  10       26.99       24.02      7.23 o 
  -9   2  10       20.18       23.05      5.32 o 
  -8   2  10       81.10       66.50      5.22 o 
  -7   2  10      217.59      214.73      5.32 o 
  -6   2  10        7.31       10.37      2.22 o 
  -5   2  10       11.06       16.31      2.35 o 
  -4   2  10      421.55      443.74      6.25 o 
  -3   2  10       34.67       53.19      2.12 o 
  -2   2  10        3.80        6.79      1.55 o 
  -1   2  10      238.60      230.80      3.46 o 
   0   2  10     1635.60     1504.87     15.49 o 
   1   2  10      305.49      276.52      3.79 o 
   2   2  10      220.24      216.20      3.18 o 
   3   2  10       49.77       49.37      1.74 o 
   4   2  10       46.42       60.00      1.95 o 
   5   2  10       27.64       25.68      2.37 o 
   6   2  10       10.09       10.73      2.92 o 
   7   2  10       49.54       38.00      3.94 o 
   8   2  10      241.01      204.83      6.75 o 
   9   2  10       94.84       84.51      8.88 o 
 -11   3  10        3.84       -1.47      7.56 o 
 -10   3  10        7.33        9.25      7.23 o 
  -9   3  10      152.55      120.53     13.94 o 
  -8   3  10       15.09        5.06      6.67 o 
  -7   3  10       27.25       12.60      4.66 o 
  -6   3  10        1.56       -2.83      2.83 o 
  -5   3  10      146.01      138.75      3.73 o 
  -4   3  10        4.91        3.45      2.09 o 
  -3   3  10       77.61       79.11      2.88 o 
  -2   3  10        0.97        0.04      1.54 o 
  -1   3  10        0.07        1.10      0.96 o 
   0   3  10      209.68      198.44     11.27 o 
   1   3  10      257.15      257.35      4.62 o 
   2   3  10      263.93      290.29      4.92 o 
   3   3  10       25.34       33.50      2.11 o 
   4   3  10       10.19       -0.64      1.76 o 
   5   3  10       12.07       -0.53      2.50 o 
   6   3  10        4.80       -0.72      3.03 o 
   7   3  10      122.48      116.47      5.35 o 
   8   3  10       27.31       23.27      6.37 o 
   9   3  10      154.57      102.47     10.20 o 
 -10   4  10        2.71       -2.38      9.99 o 
  -9   4  10       42.67       53.14     11.14 o 
  -8   4  10        3.84       12.03      9.61 o 
  -7   4  10       34.94       44.76      7.70 o 
  -6   4  10        9.06        0.12      6.56 o 
  -5   4  10      124.02      108.94      6.88 o 
  -4   4  10       37.44       35.94      4.96 o 
  -3   4  10      446.54      422.64      7.72 o 
  -2   4  10       93.89      117.64      6.26 o 
  -1   4  10      102.86       98.83      4.82 o 
   0   4  10       27.07       20.25      2.96 o 
   1   4  10      216.58      192.59      5.80 o 
   2   4  10        2.99       10.26      3.36 o 
   3   4  10      349.87      301.33      6.83 o 
   4   4  10        2.01       -4.60      4.60 o 
   5   4  10      270.48      247.14     10.93 o 
   6   4  10       21.89       26.86      4.05 o 
   7   4  10        0.80       -8.01      8.01 o 
   8   4  10        0.33       -5.61      7.79 o 
  -8   5  10       12.42       14.07     10.25 o 
  -7   5  10       46.89       24.02     17.09 o 
  -5   5  10      782.57      726.96     26.51 o 
  -4   5  10        3.32       27.70     10.76 o 
  -3   5  10       22.21       26.58     10.40 o 
  -2   5  10        7.54       13.20     12.29 o 
  -1   5  10      319.09      278.56      9.97 o 
   0   5  10        2.20        8.04      7.42 o 
   1   5  10       14.94        6.20      5.96 o 
   2   5  10        0.97       -3.95      5.53 o 
   3   5  10      225.40      205.21     10.60 o 
   4   5  10        6.85        9.55      7.21 o 
   5   5  10      147.43      123.38     10.15 o 
   6   5  10        2.65       -4.46     11.69 o 
   7   5  10       11.60       -3.95     12.41 o 
  -6   6  10       96.63      167.36     10.82 o 
  -5   6  10       26.41       26.83      7.52 o 
  -3   6  10       72.57       63.90     11.31 o 
  -2   6  10        3.00       -6.78      6.78 o 
  -1   6  10        1.85       10.05      6.63 o 
   0   6  10       44.17      123.97     16.71 o 
   1   6  10       81.66      128.51      9.12 o 
   2   6  10      191.80      228.76     11.24 o 
   3   6  10        4.01        8.12      9.78 o 
   4   6  10        1.38       15.24      8.09 o 
   5   6  10        0.00        5.74     13.14 o 
  -2   7  10       19.75       41.23     10.71 o 
  -1   7  10        5.96       36.81      7.60 o 
   0   7  10       85.61       83.47      8.49 o 
 -11   1  11      342.32      330.14      9.84 o 
 -10   1  11        0.73        2.65      4.46 o 
  -9   1  11       75.86       79.22      5.21 o 
  -8   1  11      113.17      130.55      5.58 o 
  -7   1  11       15.59       12.32      3.00 o 
  -6   1  11        1.56        2.25      2.49 o 
  -5   1  11      264.34      272.11      4.55 o 
  -4   1  11        5.40        5.59      1.72 o 
  -3   1  11       77.15      118.78      2.92 o 
  -2   1  11      106.90      124.99      3.02 o 
  -1   1  11     2570.69     2511.99     23.23 o 
   0   1  11        3.15       -1.56      1.56 o 
   1   1  11       18.18       15.15      1.23 o 
   2   1  11      179.12      143.52      2.55 o 
   3   1  11       24.12        7.46      1.11 o 
   4   1  11        0.40       -1.26      1.26 o 
   5   1  11       16.07       15.72      1.86 o 
   6   1  11       30.87       36.01      2.97 o 
   7   1  11        1.12        2.85      3.19 o 
   8   1  11        9.13       14.09      5.90 o 
   9   1  11       60.50       58.92     10.37 o 
 -11   2  11        1.54       16.63      7.72 o 
 -10   2  11       29.44       27.45      7.33 o 
  -9   2  11      140.53      143.57     11.80 o 
  -8   2  11       51.78       55.14      5.35 o 
  -7   2  11       44.36       52.42      3.15 o 
  -6   2  11        1.28       -2.19      2.19 o 
  -5   2  11        0.66       -0.02      1.91 o 
  -4   2  11       23.71       18.71      1.76 o 
  -3   2  11      302.57      357.20      5.39 o 
  -2   2  11       95.72       90.36      2.64 o 
  -1   2  11        6.34        5.06      1.50 o 
   0   2  11      549.18      511.45      5.65 o 
   1   2  11      263.34      265.80      3.58 o 
   2   2  11        2.29        3.31      1.33 o 
   3   2  11       54.66       48.82      1.78 o 
   4   2  11       94.37       81.17      2.74 o 
   5   2  11       15.24       18.46      2.62 o 
   6   2  11        4.30       -2.78      2.91 o 
   7   2  11        0.55       -3.07      3.54 o 
   8   2  11       82.97       65.09      4.74 o 
   9   2  11       96.81      101.10      8.41 o 
 -10   3  11       60.53       33.72      8.00 o 
  -9   3  11       56.10       75.89     11.52 o 
  -8   3  11      417.19      410.62     24.51 o 
  -7   3  11       10.34        3.11      4.20 o 
  -6   3  11      192.08      153.74      4.97 o 
  -5   3  11       69.31       75.25      4.31 o 
  -4   3  11       70.10       57.68      3.54 o 
  -3   3  11        0.47       -0.78      1.47 o 
  -2   3  11       17.62       15.66      2.02 o 
  -1   3  11      120.61      108.77      2.65 o 
   0   3  11      147.02      148.32      3.19 o 
   1   3  11       28.73       24.38      1.91 o 
   2   3  11     1307.92     1239.48     14.56 o 
   3   3  11        9.42        0.27      1.70 o 
   4   3  11        8.37        4.10      1.90 o 
   5   3  11       68.73       81.25      3.48 o 
   6   3  11        0.01        0.41      3.07 o 
   7   3  11      114.81      114.81      6.29 o 
   8   3  11       10.98       12.92      6.63 o 
   9   3  11        1.04       -2.82      7.52 o 
  -9   4  11        3.38        8.89      9.65 o 
  -8   4  11       77.01       78.31     11.48 o 
  -7   4  11       14.69       21.76     18.43 o 
  -6   4  11      160.40      125.29      7.97 o 
  -5   4  11       43.97       39.60      4.65 o 
  -4   4  11      760.82      712.71     17.40 o 
  -3   4  11       48.35      122.18      9.35 o 
  -2   4  11      337.10      276.27      5.21 o 
  -1   4  11        0.33       -2.98      2.98 o 
   0   4  11        2.59        4.44      3.75 o 
   1   4  11        9.56       16.34      3.49 o 
   2   4  11      122.04       99.35      4.41 o 
   3   4  11       10.97       12.61      4.12 o 
   4   4  11      206.60      193.27      7.33 o 
   5   4  11        0.24       -0.93      3.18 o 
   6   4  11       37.49       30.29      4.50 o 
   7   4  11        0.40        6.46     11.56 o 
   8   4  11      116.39       91.24     21.64 o 
  -8   5  11       58.38       60.88     11.78 o 
  -7   5  11        0.61       -7.18      9.31 o 
  -6   5  11      205.34      179.84     12.86 o 
  -5   5  11        8.48        7.69     13.43 o 
  -4   5  11      635.70      544.81     22.17 o 
  -3   5  11        9.92       30.67     11.15 o 
  -2   5  11        3.88       -5.96      5.96 o 
  -1   5  11       69.17      110.06      8.47 o 
   0   5  11       30.29       25.16     10.61 o 
   1   5  11        3.06       -3.28      5.67 o 
   2   5  11        0.45       -3.37      5.73 o 
   3   5  11        1.86        9.07      6.77 o 
   4   5  11        3.77        5.52      7.31 o 
   5   5  11       11.99       15.85      7.95 o 
   6   5  11        0.21       -3.39      5.12 o 
   7   5  11        2.60      -11.99     12.41 o 
  -6   6  11      203.02      210.86     11.69 o 
  -5   6  11        1.53        0.17      7.13 o 
  -3   6  11        0.11        1.30      7.44 o 
  -2   6  11        0.86       -6.38      6.98 o 
  -1   6  11        4.51       12.63      6.87 o 
   0   6  11       24.53       29.68      7.13 o 
   1   6  11       15.34       22.61      7.20 o 
   2   6  11      174.24      215.88     11.14 o 
   3   6  11        9.91       24.87      7.93 o 
   4   6  11       53.43       50.76      8.91 o 
 -10   0  12     1285.07     1210.53     35.36 o 
  -9   0  12      161.44      146.51      7.69 o 
  -8   0  12     1080.88     1128.32     24.62 o 
  -7   0  12       50.33       51.25      4.63 o 
  -6   0  12       81.20       91.36      3.82 o 
  -5   0  12       68.97       74.69      3.41 o 
  -4   0  12        4.72       15.23      2.49 o 
  -3   0  12       17.68       23.94      2.61 o 
  -2   0  12      224.76      190.53      4.80 o 
  -1   0  12       77.24       87.16      3.25 o 
   0   0  12     5369.36     5736.44     75.24 o 
   1   0  12       77.07       81.52      3.12 o 
   2   0  12     1544.66     1362.00     19.92 o 
   3   0  12        1.45        0.02      2.06 o 
   4   0  12      428.89      400.19      7.97 o 
   5   0  12        5.80        7.28      3.12 o 
   6   0  12      393.70      404.00     10.50 o 
   7   0  12       65.17       71.84      7.84 o 
   8   0  12       18.96       18.15      8.55 o 
 -11   1  12        0.59       37.16      7.57 o 
 -10   1  12      577.85      635.28     14.61 o 
  -9   1  12        6.29        7.43      4.21 o 
  -8   1  12      445.44      459.08     10.34 o 
  -7   1  12        6.99        7.85      3.08 o 
  -6   1  12      301.19      241.56      5.23 o 
  -5   1  12      109.97       93.38      2.77 o 
  -4   1  12       35.20       50.88      2.00 o 
  -3   1  12        4.20        3.48      1.52 o 
  -2   1  12      523.30      620.11      7.27 o 
  -1   1  12      182.07      185.25      3.00 o 
   0   1  12      128.21      130.31      2.47 o 
   1   1  12       73.54       69.82      1.90 o 
   2   1  12      544.86      523.90      5.61 o 
   3   1  12        4.86        1.29      1.25 o 
   4   1  12       76.04       75.25      2.62 o 
   5   1  12        2.24       -1.67      1.67 o 
   6   1  12       17.01       14.83      2.92 o 
   7   1  12        0.82        0.59      4.28 o 
   8   1  12      215.00      213.46      9.92 o 
   9   1  12        0.86       -3.83      8.33 o 
 -11   2  12        0.00       -5.00      7.26 o 
 -10   2  12        2.75       -4.60      6.96 o 
  -9   2  12       36.81       45.54      7.44 o 
  -8   2  12       16.44       23.22      4.81 o 
  -7   2  12        6.67       -2.79      2.79 o 
  -6   2  12       16.39       19.23      2.46 o 
  -5   2  12       10.06        3.56      1.95 o 
  -4   2  12       46.58       48.08      2.16 o 
  -3   2  12      103.37      115.51      3.15 o 
  -2   2  12       28.60       16.63      1.59 o 
  -1   2  12       15.29       11.79      1.56 o 
   0   2  12      105.23       95.29      2.32 o 
   1   2  12        0.05       -0.99      1.35 o 
   2   2  12       18.84        7.45      1.41 o 
   3   2  12       10.73       14.15      1.60 o 
   4   2  12       82.86       69.66      2.68 o 
   5   2  12       15.16       19.29      2.72 o 
   6   2  12       79.80      108.83      4.56 o 
   7   2  12        2.12        1.98      3.74 o 
   8   2  12        5.30        2.94      4.63 o 
   9   2  12       29.75       35.58     16.09 o 
 -10   3  12        8.18        1.87      9.99 o 
  -9   3  12      318.84      298.91     19.64 o 
  -8   3  12       76.02      103.49     24.98 o 
  -7   3  12        5.75       -4.27      4.27 o 
  -6   3  12       28.98       26.64      4.00 o 
  -5   3  12       55.17       45.05      3.77 o 
  -4   3  12       32.47       33.27      2.66 o 
  -3   3  12       51.62       55.28      2.47 o 
  -2   3  12      176.12      169.46      3.77 o 
  -1   3  12      310.60      285.12      4.27 o 
   0   3  12       44.12       42.95      2.39 o 
   1   3  12      192.90      183.44      3.37 o 
   2   3  12       48.92       45.76      2.06 o 
   3   3  12       84.53       69.42      2.55 o 
   4   3  12       48.16       25.90      2.85 o 
   5   3  12       45.33       35.93      3.31 o 
   6   3  12        2.66       -0.21      3.20 o 
   7   3  12      147.50      128.94      6.70 o 
   8   3  12        1.88       -1.35      6.57 o 
   9   3  12        0.01       -7.49      7.49 o 
  -9   4  12        0.66        0.68      9.31 o 
  -8   4  12        5.92       12.16      9.14 o 
  -7   4  12      131.14      102.72     15.56 o 
  -6   4  12       30.14       43.99     11.30 o 
  -5   4  12        0.14       -1.42      5.24 o 
  -4   4  12       30.41       40.86     11.22 o 
  -3   4  12      625.62      604.86     10.71 o 
  -2   4  12       21.61       35.14      5.33 o 
  -1   4  12        2.81       -0.21      2.57 o 
   0   4  12        3.10       -3.92      3.92 o 
   1   4  12      238.96      181.30      5.58 o 
   2   4  12        4.01        6.16      3.72 o 
   3   4  12      387.41      326.27      7.84 o 
   4   4  12       10.63       13.45      4.81 o 
   5   4  12        0.45        5.68      3.30 o 
   6   4  12        0.01        1.18      4.42 o 
   7   4  12       93.68       55.99      9.48 o 
   8   4  12        0.00       -2.14      8.17 o 
  -8   5  12       10.73        9.44     10.12 o 
  -7   5  12        0.19       -6.84      9.01 o 
  -6   5  12        9.62       16.76     14.92 o 
  -5   5  12      329.36      339.23     17.91 o 
  -4   5  12        7.46       21.98     13.31 o 
  -3   5  12      177.77      164.37      8.01 o 
  -2   5  12        4.24        1.01      4.24 o 
  -1   5  12       67.87       74.47      9.97 o 
   0   5  12        2.30        0.29      9.78 o 
   1   5  12       10.65        8.70      5.25 o 
   2   5  12        1.06        1.76     12.82 o 
   3   5  12       29.22       25.56      7.31 o 
   4   5  12        0.29        6.71      7.54 o 
   5   5  12      352.06      307.44     13.70 o 
   6   5  12        1.71       -7.82      7.82 o 
  -6   6  12      107.52      169.12     18.49 o 
  -5   6  12        2.68       -7.13      7.13 o 
  -4   6  12        0.49       -6.35      6.93 o 
  -3   6  12        0.88       -5.37      5.37 o 
  -2   6  12        4.51        2.50      7.33 o 
  -1   6  12        0.00        9.56      6.98 o 
   0   6  12        0.18       -4.38      8.89 o 
   1   6  12        1.36       13.87      7.33 o 
   2   6  12      122.37      145.12     11.16 o 
   3   6  12        3.53       17.50      8.06 o 
   4   6  12       28.40       37.53      8.81 o 
 -11   1  13      203.10      210.04      9.60 o 
 -10   1  13       39.83       74.09      7.81 o 
  -9   1  13      327.98      312.33     10.87 o 
  -8   1  13       91.29      122.19      7.98 o 
  -7   1  13       21.87       18.12      3.28 o 
  -6   1  13      159.98      143.90      3.80 o 
  -5   1  13       88.38       86.15      2.62 o 
  -4   1  13       24.03       16.78      1.77 o 
  -3   1  13      105.42      162.11      3.16 o 
  -2   1  13       15.35        9.22      1.40 o 
  -1   1  13      653.23      698.71      7.14 o 
   0   1  13        0.67       -1.34      1.34 o 
   1   1  13       22.81       15.19      1.46 o 
   2   1  13      152.49      156.18      2.75 o 
   3   1  13      147.78      134.02      2.96 o 
   4   1  13       35.05       33.30      2.40 o 
   5   1  13       78.62       61.45      3.09 o 
   6   1  13        3.14       -1.04      2.72 o 
   7   1  13        8.42        0.71      4.34 o 
   8   1  13       54.34       64.03     10.12 o 
 -11   2  13       29.90       26.45      7.80 o 
 -10   2  13        0.87        5.10      7.21 o 
  -9   2  13       22.13       35.23      7.48 o 
  -8   2  13        7.27        4.80      4.66 o 
  -7   2  13       53.52       47.62      3.30 o 
  -6   2  13       18.13       16.02      2.51 o 
  -5   2  13       18.70       16.94      2.54 o 
  -4   2  13        3.79       -0.55      1.84 o 
  -3   2  13        8.96        6.64      1.12 o 
  -2   2  13      354.13      363.95      4.73 o 
  -1   2  13       93.53       98.19      2.57 o 
   0   2  13       58.46       66.18      2.07 o 
   1   2  13        1.11       -0.65      1.33 o 
   2   2  13        1.67       -0.27      1.46 o 
   3   2  13       28.50       21.39      1.88 o 
   4   2  13        3.64       -0.81      2.20 o 
   5   2  13       17.30        4.68      2.78 o 
   6   2  13       62.15       60.41      3.95 o 
   7   2  13        0.81        1.08      3.76 o 
   8   2  13        0.03       -5.02      5.02 o 
   9   2  13        4.23       -6.02      6.02 o 
 -10   3  13       94.40      100.33     13.14 o 
  -9   3  13       50.85       63.60     11.52 o 
  -8   3  13      124.29       96.74      9.93 o 
  -7   3  13       53.25       67.07      6.60 o 
  -6   3  13       79.88       67.79      4.54 o 
  -5   3  13      120.60      113.66      5.03 o 
  -4   3  13      403.76      355.62      6.12 o 
  -3   3  13       15.65       12.86      2.19 o 
  -2   3  13      327.85      296.09      4.87 o 
  -1   3  13      343.92      326.10      4.81 o 
   0   3  13      474.37      442.86      5.94 o 
   1   3  13       45.74       32.62      2.07 o 
   2   3  13        0.75       -1.85      1.85 o 
   3   3  13        4.48       -1.91      1.91 o 
   4   3  13      105.16       88.78      3.61 o 
   5   3  13        0.06       -2.95      2.95 o 
   6   3  13       15.55       12.17      3.47 o 
   7   3  13        5.43        5.72      6.83 o 
   8   3  13        8.86        0.89      7.39 o 
  -9   4  13        1.98        1.40      9.74 o 
  -8   4  13        1.01       -8.33      8.50 o 
  -7   4  13        3.21        9.01      8.84 o 
  -6   4  13      944.29      821.03     18.54 o 
  -5   4  13       33.29       35.41      6.08 o 
  -4   4  13      194.27      174.91      7.12 o 
  -3   4  13       78.75      100.93      9.66 o 
  -2   4  13     2068.99     1928.27     27.00 o 
  -1   4  13       85.13       84.76      6.46 o 
   0   4  13       23.43       -4.48      4.48 o 
   1   4  13        0.39       -3.74      3.74 o 
   2   4  13      179.85      154.52      7.41 o 
   3   4  13       14.14       30.19      7.24 o 
   4   4  13      279.86      257.18      7.67 o 
   5   4  13        1.00       -1.52      3.87 o 
   6   4  13       65.33       61.26      5.43 o 
   7   4  13        0.58       -3.06      7.99 o 
  -8   5  13       76.93       64.66     11.61 o 
  -7   5  13        6.99       -2.89      7.13 o 
  -6   5  13       47.93       24.93      9.37 o 
  -5   5  13        8.26        9.55     22.49 o 
  -4   5  13      935.67      779.46     28.37 o 
  -3   5  13        3.16       12.45      6.43 o 
  -2   5  13       57.42       53.17     10.24 o 
  -1   5  13        0.39        2.04     10.72 o 
   0   5  13       70.45       69.41      6.87 o 
   1   5  13       15.42       20.34      6.19 o 
   2   5  13       19.01        8.26      7.12 o 
   3   5  13        6.63        4.78      7.22 o 
   4   5  13        0.52       12.26      7.81 o 
   5   5  13       34.33       62.21      9.18 o 
   6   5  13        3.08        0.40      8.21 o 
  -5   6  13        5.04       -3.12      8.74 o 
  -4   6  13       15.67        3.00      5.68 o 
  -3   6  13        1.88       -3.56      5.65 o 
  -2   6  13        0.48        7.19      7.52 o 
  -1   6  13       11.85       25.90      7.54 o 
   0   6  13        2.23        4.39      8.97 o 
   1   6  13        2.05       12.40      7.40 o 
   2   6  13        9.71       16.00      7.77 o 
   3   6  13        1.10        6.72      8.02 o 
   4   6  13       36.83       40.27      9.29 o 
 -10   0  14      178.38      175.45     13.35 o 
  -9   0  14      107.06      105.72      7.11 o 
  -8   0  14     5329.60     5477.63    120.09 o 
  -7   0  14       86.92      103.82      6.78 o 
  -6   0  14      205.76      176.98      5.94 o 
  -5   0  14        2.24        1.32      2.64 o 
  -4   0  14      974.35      974.98     15.24 o 
  -3   0  14        1.31        3.37      2.26 o 
  -2   0  14      868.12      963.80     13.71 o 
  -1   0  14       16.96        7.86      2.18 o 
   0   0  14     2051.20     2096.13     28.17 o 
   1   0  14       33.14       47.48      2.69 o 
   2   0  14      486.93      503.73      8.45 o 
   3   0  14        0.65       -1.00      2.28 o 
   4   0  14      222.61      177.71      6.23 o 
   5   0  14        0.54        0.07      3.61 o 
   6   0  14        4.41        1.77      6.17 o 
   7   0  14       12.45       14.85     13.56 o 
   8   0  14       57.59       68.53     10.29 o 
 -11   1  14        0.41       10.97      6.67 o 
 -10   1  14      775.31      784.91     23.97 o 
  -9   1  14       14.63       23.47      5.31 o 
  -8   1  14        0.39        2.71      3.86 o 
  -7   1  14       79.70       86.14      4.18 o 
  -6   1  14      773.92      766.21      9.71 o 
  -5   1  14       11.10       11.83      2.14 o 
  -4   1  14       72.20       84.79      2.57 o 
  -3   1  14        0.18        0.08      1.05 o 
  -2   1  14      107.71       59.53      1.95 o 
  -1   1  14       29.35       28.54      1.63 o 
   0   1  14       10.24       23.01      1.49 o 
   1   1  14       32.63       35.42      1.67 o 
   2   1  14      424.24      436.81      5.37 o 
   3   1  14      156.12      155.14      3.22 o 
   4   1  14       87.99       89.76      2.96 o 
   5   1  14        2.79       -2.56      2.56 o 
   6   1  14       13.99        5.75      3.85 o 
   7   1  14        0.38       -4.51      5.57 o 
   8   1  14      118.51      115.34     11.95 o 
 -11   2  14        7.18       -6.06      7.35 o 
 -10   2  14        0.07       -5.00      6.95 o 
  -9   2  14       18.01        8.41      6.97 o 
  -8   2  14      112.41      109.19      8.16 o 
  -7   2  14        1.46       -1.95      3.35 o 
  -6   2  14       33.56       29.48      2.63 o 
  -5   2  14       35.53       35.56      2.81 o 
  -4   2  14       25.10       45.71      2.43 o 
  -3   2  14      121.89       96.85      2.94 o 
  -2   2  14      548.40      519.64      5.99 o 
  -1   2  14      175.06      155.06      3.05 o 
   0   2  14      214.11      171.64      3.15 o 
   1   2  14      137.23      120.96      2.53 o 
   2   2  14       23.12       14.28      1.83 o 
   3   2  14       21.04       17.35      2.02 o 
   4   2  14        2.74       -2.58      2.58 o 
   5   2  14       10.40       -2.96      2.96 o 
   6   2  14      164.82      125.91      5.34 o 
   7   2  14        1.21       -1.75      4.04 o 
   8   2  14        0.01       -6.42      6.42 o 
 -10   3  14       41.51       46.55     11.48 o 
  -9   3  14       52.02       45.06     10.76 o 
  -8   3  14       18.50       22.66      9.74 o 
  -7   3  14       63.02       51.92      7.13 o 
  -6   3  14       68.20       63.97      4.85 o 
  -5   3  14       27.16       29.30      3.87 o 
  -4   3  14      130.11      142.29      4.61 o 
  -3   3  14        5.15        1.57      2.17 o 
  -2   3  14        0.07        3.95      1.98 o 
  -1   3  14      471.02      448.34      6.12 o 
   0   3  14      769.81      767.69      9.36 o 
   1   3  14       71.82       73.94      2.53 o 
   2   3  14        5.74       -2.12      2.12 o 
   3   3  14      160.53      104.79      3.98 o 
   4   3  14        8.96       -2.96      2.96 o 
   5   3  14        5.12        4.16      3.08 o 
   6   3  14        0.85       -2.43      4.15 o 
   7   3  14        1.28        2.97      8.43 o 
   8   3  14        6.68       -0.94      7.59 o 
  -9   4  14      109.80       87.71     12.54 o 
  -8   4  14        7.56       -1.79      9.44 o 
  -7   4  14       65.85       40.42     11.02 o 
  -6   4  14       11.92       18.45      9.39 o 
  -5   4  14        2.57       -5.54      5.54 o 
  -4   4  14        5.93       18.58      6.10 o 
  -3   4  14      225.59      224.47      7.43 o 
  -2   4  14       22.86       38.94     11.95 o 
  -1   4  14      647.16      580.85      9.64 o 
   0   4  14       54.07       64.76      5.00 o 
   1   4  14       60.12       55.92      4.70 o 
   2   4  14       53.41       58.46      4.76 o 
   3   4  14        0.08       -0.02      3.52 o 
   4   4  14        2.78        9.72      3.72 o 
   5   4  14      144.18      134.96      6.28 o 
   6   4  14        0.51        0.00      6.25 o 
   7   4  14      169.74      162.82     12.46 o 
  -7   5  14        0.81       -6.15      6.99 o 
  -6   5  14        1.85        0.90      6.94 o 
  -5   5  14        1.21       -0.49      6.72 o 
  -4   5  14       35.81       14.41     13.18 o 
  -3   5  14      187.04      178.83      6.94 o 
  -2   5  14       10.63        5.17      6.48 o 
  -1   5  14        6.80        2.03     10.01 o 
   0   5  14        8.80        7.43      6.98 o 
   1   5  14        4.53        5.30      9.39 o 
   2   5  14        1.43        5.86      7.39 o 
   3   5  14       33.18       31.85      8.04 o 
   4   5  14        0.14        7.09      8.69 o 
   5   5  14      282.42      212.99     10.78 o 
   6   5  14        2.44        4.72     11.27 o 
  -5   6  14        3.14       -7.44      7.44 o 
  -4   6  14        0.57       -6.90      6.90 o 
  -3   6  14        0.03       -5.68      5.68 o 
  -2   6  14        3.35       -3.61      7.48 o 
  -1   6  14       68.80       89.22      8.64 o 
   0   6  14        1.72        3.17      7.40 o 
   1   6  14        3.04       12.92      7.66 o 
   2   6  14        0.37        8.21      7.95 o 
   3   6  14        4.51        7.14      8.22 o 
 -11   1  15      180.65      181.43     11.07 o 
 -10   1  15       73.80       98.31     14.35 o 
  -9   1  15        4.43       -2.93      4.74 o 
  -8   1  15        0.04        5.73      4.18 o 
  -7   1  15      938.34      954.88     14.57 o 
  -6   1  15      371.41      394.95      6.81 o 
  -5   1  15      341.96      364.97      5.89 o 
  -4   1  15        6.30        2.74      1.73 o 
  -3   1  15     1107.40     1207.86     13.36 o 
  -2   1  15       11.04        8.84      1.57 o 
  -1   1  15       49.95       57.36      1.90 o 
   0   1  15       41.12       45.82      1.80 o 
   1   1  15      102.35      119.79      2.61 o 
   2   1  15       16.64       20.52      1.68 o 
   3   1  15      354.47      353.20      5.34 o 
   4   1  15       21.25       21.46      2.58 o 
   5   1  15       20.13       17.95      2.91 o 
   6   1  15        0.66       -3.82      3.82 o 
   7   1  15       38.33       41.41      6.53 o 
   8   1  15        4.15       -0.68      8.59 o 
 -11   2  15        1.60       -1.32     10.80 o 
 -10   2  15        3.36       -4.47      7.06 o 
  -9   2  15        0.00       -3.00      6.98 o 
  -8   2  15        0.42       -1.88      5.04 o 
  -7   2  15      283.70      272.75      6.94 o 
  -6   2  15       62.39       66.76      3.52 o 
  -5   2  15      107.06       99.43      4.04 o 
  -4   2  15        0.62       -0.29      2.07 o 
  -3   2  15       78.88       90.07      2.77 o 
  -2   2  15       72.99       76.42      2.36 o 
  -1   2  15        2.27        0.68      1.70 o 
   0   2  15       62.87       62.63      2.12 o 
   1   2  15      369.74      362.97      4.70 o 
   2   2  15      179.75      152.92      3.48 o 
   3   2  15       12.45       11.57      2.49 o 
   4   2  15       82.87       88.76      3.67 o 
   5   2  15       19.87        7.28      3.34 o 
   6   2  15       20.50       17.57      3.72 o 
   7   2  15        0.71       -3.52      9.47 o 
   8   2  15        1.14        3.91      9.14 o 
 -10   3  15       15.79       14.67     10.93 o 
  -9   3  15       35.98       30.10     10.59 o 
  -8   3  15      119.12      124.99     13.05 o 
  -7   3  15       47.29       40.61     10.85 o 
  -6   3  15       89.57       75.09      8.07 o 
  -5   3  15        6.70        2.47      4.26 o 
  -4   3  15      114.08      106.53      4.21 o 
  -3   3  15       23.49       24.25      2.47 o 
  -2   3  15      161.70      151.31      3.77 o 
  -1   3  15       43.93       64.92      2.55 o 
   0   3  15     2131.08     2053.52     22.78 o 
   1   3  15      424.97      435.41      5.94 o 
   2   3  15      496.31      440.78      7.56 o 
   3   3  15        2.04       -3.85      3.85 o 
   4   3  15       73.15       76.72      3.87 o 
   5   3  15       65.75       73.94      4.48 o 
   6   3  15        0.01       -4.36      4.36 o 
   7   3  15        0.85       -2.56      6.07 o 
   8   3  15       31.28       20.80      7.97 o 
  -9   4  15        4.82        9.06      9.95 o 
  -8   4  15       32.05       32.44      8.02 o 
  -7   4  15        7.39       14.52      7.28 o 
  -6   4  15       66.45       35.60      7.80 o 
  -5   4  15       16.85       -0.16      8.14 o 
  -4   4  15      597.52      525.42     10.02 o 
  -3   4  15        1.82        7.97      3.87 o 
  -2   4  15      967.39      905.59     13.87 o 
  -1   4  15       53.22       42.93      3.72 o 
   0   4  15     1242.15     1189.57     17.49 o 
   1   4  15        3.36       -3.14      3.14 o 
   2   4  15      158.68      134.69      5.27 o 
   3   4  15        2.69       10.18      4.31 o 
   4   4  15       86.73       75.39      4.85 o 
   5   4  15        2.66        5.42      4.39 o 
   6   4  15       47.71       45.93      7.01 o 
   7   4  15        3.40        2.27      6.78 o 
  -7   5  15       16.77       19.28      7.88 o 
  -6   5  15        3.28        5.84      7.27 o 
  -5   5  15        4.46       -2.09      6.97 o 
  -4   5  15      382.57      310.01     13.16 o 
  -3   5  15       73.38       82.44      5.47 o 
  -2   5  15      227.54      178.01      6.81 o 
  -1   5  15        3.28       -5.62      5.62 o 
   0   5  15       13.89        5.48      7.20 o 
   1   5  15        0.18       -4.80      7.35 o 
   2   5  15       12.23        8.60      7.74 o 
   3   5  15       14.21       21.72      7.95 o 
   4   5  15        1.79        2.92      8.19 o 
   5   5  15        0.38        6.84      8.50 o 
  -4   6  15        0.64       -9.02      9.02 o 
  -3   6  15        2.90        5.00      6.12 o 
  -2   6  15        2.93       -3.28      5.71 o 
  -1   6  15       17.10       23.69      9.52 o 
   0   6  15       21.95       17.85     10.99 o 
   1   6  15       16.92       28.58      8.03 o 
   2   6  15        4.15       14.21      9.27 o 
 -10   0  16        3.51       -1.72      5.70 o 
  -9   0  16       84.23       88.50      7.84 o 
  -8   0  16     2714.92     2780.52     53.52 o 
  -7   0  16      115.64      115.39      6.36 o 
  -6   0  16     1419.33     1422.98     25.08 o 
  -5   0  16        0.50       -3.14      3.14 o 
  -4   0  16      183.79      169.82      5.40 o 
  -3   0  16       11.46       11.63      2.49 o 
  -2   0  16       58.57       60.07      2.85 o 
  -1   0  16        2.93       -0.48      1.97 o 
   0   0  16      401.12      402.21      7.25 o 
   1   0  16       15.53       15.17      2.47 o 
   2   0  16     1034.80     1144.36     19.07 o 
   3   0  16        2.38        1.32      3.06 o 
   4   0  16        4.90        6.20      3.37 o 
   5   0  16       28.74       30.35      5.69 o 
   6   0  16      150.94      145.00     11.46 o 
   7   0  16        0.48       -0.94      8.16 o 
 -11   1  16        0.54        6.13      6.67 o 
 -10   1  16      239.11      215.19      9.86 o 
  -9   1  16       59.23       67.57      5.88 o 
  -8   1  16       80.27      103.35      5.34 o 
  -7   1  16      359.90      379.65      8.07 o 
  -6   1  16      792.51      825.23     11.75 o 
  -5   1  16      298.29      302.83      5.79 o 
  -4   1  16        2.55       -1.61      1.82 o 
  -3   1  16      140.52      160.46      3.26 o 
  -2   1  16        3.17       -1.59      1.59 o 
  -1   1  16        6.55       -0.27      1.46 o 
   0   1  16      382.62      379.68      4.75 o 
   1   1  16       25.66       21.25      1.76 o 
   2   1  16      114.57      103.15      2.78 o 
   3   1  16       93.30       78.20      2.92 o 
   4   1  16       89.64       94.90      3.56 o 
   5   1  16       45.18       53.27      3.84 o 
   6   1  16       17.74       14.45      4.19 o 
   7   1  16        0.34        0.13      8.63 o 
 -10   2  16       27.66       28.25      7.87 o 
  -9   2  16       11.39       15.94      7.41 o 
  -8   2  16        1.59        0.03      4.69 o 
  -7   2  16      207.24      209.76      7.64 o 
  -6   2  16      128.56      122.88      5.62 o 
  -5   2  16      138.68      121.78      4.80 o 
  -4   2  16      336.47      343.88      5.97 o 
  -3   2  16       64.41       86.88      2.80 o 
  -2   2  16       13.52       18.04      1.75 o 
  -1   2  16      106.89      110.03      2.67 o 
   0   2  16       62.98       54.04      2.07 o 
   1   2  16      188.29      190.33      3.43 o 
   2   2  16      352.27      354.16      5.60 o 
   3   2  16      274.31      280.90      5.32 o 
   4   2  16      466.23      510.26      9.15 o 
   5   2  16       45.04       34.03      4.58 o 
   6   2  16       13.53       15.96      3.79 o 
   7   2  16       26.76       15.82      6.47 o 
   8   2  16        1.54       -9.06      9.06 o 
 -10   3  16        2.48        1.32     10.08 o 
  -9   3  16       29.40       32.35      8.46 o 
  -8   3  16       89.35      113.25      9.79 o 
  -7   3  16      104.28      115.06      9.46 o 
  -6   3  16        1.74       -5.77      5.77 o 
  -5   3  16       15.26       23.19      4.60 o 
  -4   3  16        0.09       -0.77      2.93 o 
  -3   3  16      183.39      179.85      4.26 o 
  -2   3  16      109.91      110.49      3.21 o 
  -1   3  16        4.62        2.04      2.34 o 
   0   3  16      334.88      359.83      8.32 o 
   1   3  16      883.27      906.37     12.30 o 
   2   3  16      440.68      427.41      7.54 o 
   3   3  16        0.00       -3.15      3.15 o 
   4   3  16       18.73       10.71      3.18 o 
   5   3  16       82.53       78.93      5.00 o 
   6   3  16        3.50       -1.39      6.80 o 
   7   3  16       46.47       41.03      6.87 o 
  -9   4  16       18.86        7.37      7.94 o 
  -8   4  16        5.58        1.99      7.43 o 
  -7   4  16       23.93       27.87      7.66 o 
  -6   4  16        0.65       -0.86      7.97 o 
  -5   4  16       71.60       47.12      6.62 o 
  -4   4  16       18.82       27.27      4.44 o 
  -3   4  16        0.10       -3.84      3.84 o 
  -2   4  16       85.57       97.74      7.03 o 
  -1   4  16      241.41      250.36      6.08 o 
   0   4  16       33.12       66.68      5.61 o 
   1   4  16       79.12       71.04      4.57 o 
   2   4  16        3.95        1.35      3.72 o 
   3   4  16        2.15        1.24      3.77 o 
   4   4  16        2.23        3.14      4.32 o 
   5   4  16      140.45      131.37      7.57 o 
   6   4  16        1.39        4.87      6.49 o 
  -7   5  16       10.77        6.69      7.57 o 
  -6   5  16        9.02        2.87      7.13 o 
  -5   5  16       13.45       17.33     11.61 o 
  -4   5  16       10.56       16.90      8.48 o 
  -3   5  16        3.48       -1.72      4.70 o 
  -2   5  16       16.48       16.46      4.72 o 
  -1   5  16        1.49       -1.18      4.31 o 
   0   5  16        0.70       -5.64      5.64 o 
   1   5  16       42.76       37.41      8.14 o 
   2   5  16        4.17        4.27      7.89 o 
   3   5  16       81.31      101.88      9.62 o 
   4   5  16        1.98       11.64      6.55 o 
   5   5  16       14.78       15.58      7.17 o 
  -4   6  16        2.76       -3.27      6.11 o 
  -3   6  16        2.66        5.89      6.83 o 
  -2   6  16       21.38       19.94      6.17 o 
  -1   6  16       44.06       54.02      8.45 o 
   0   6  16        2.70       15.65      8.07 o 
   1   6  16       65.66       70.09      8.93 o 
   2   6  16        0.36        5.33      8.62 o 
 -11   1  17        4.87       -2.47      9.95 o 
 -10   1  17        8.33       14.63      5.38 o 
  -9   1  17        6.89        7.37      5.05 o 
  -8   1  17        9.97        6.92      4.10 o 
  -7   1  17      211.23      241.78      6.87 o 
  -6   1  17      370.53      363.74      7.03 o 
  -5   1  17     1417.53     1477.57     20.34 o 
  -4   1  17      159.36      131.91      4.01 o 
  -3   1  17      145.54      122.90      3.47 o 
  -2   1  17      173.35      166.84      3.19 o 
  -1   1  17      151.33      165.62      3.07 o 
   0   1  17        4.60        2.64      1.77 o 
   1   1  17        0.37       -1.29      1.79 o 
   2   1  17        5.85        3.27      2.06 o 
   3   1  17      289.71      291.20      5.06 o 
   4   1  17       47.11       47.50      3.09 o 
   5   1  17      491.94      531.96     11.60 o 
   6   1  17       26.36       19.49      5.62 o 
   7   1  17        0.71       -7.31      8.76 o 
 -10   2  17       14.76       12.05      6.71 o 
  -9   2  17       74.28       71.13      7.56 o 
  -8   2  17       81.10       59.32      5.69 o 
  -7   2  17      163.00      172.15      7.24 o 
  -6   2  17       16.21        2.82      4.19 o 
  -5   2  17       20.86       20.10      3.32 o 
  -4   2  17     1033.96     1070.56     13.89 o 
  -3   2  17      418.90      427.51      6.05 o 
  -2   2  17        0.27       -0.75      1.74 o 
  -1   2  17      330.89      329.27      4.76 o 
   0   2  17        5.88        3.59      2.03 o 
   1   2  17       30.23       34.57      2.28 o 
   2   2  17        5.76        7.32      2.61 o 
   3   2  17      930.58      940.40     13.28 o 
   4   2  17      349.95      338.89      7.18 o 
   5   2  17       24.49       32.62      3.99 o 
   6   2  17       17.43        3.80      4.84 o 
   7   2  17       38.12       25.56      5.92 o 
  -9   3  17        2.01       -7.67      7.67 o 
  -8   3  17        0.10        2.29      7.56 o 
  -7   3  17      227.17      248.32     12.73 o 
  -6   3  17       57.54       41.72      6.80 o 
  -5   3  17       32.86       37.56      7.96 o 
  -4   3  17       17.77       10.36      3.74 o 
  -3   3  17       64.68       63.93      3.19 o 
  -2   3  17       26.51       32.36      2.84 o 
  -1   3  17      119.21      131.38      4.05 o 
   0   3  17       20.61       36.02      3.02 o 
   1   3  17      597.44      643.70      9.48 o 
   2   3  17     1085.76     1066.30     16.18 o 
   3   3  17       14.68       13.07      3.43 o 
   4   3  17        7.89       -1.37      3.77 o 
   5   3  17        2.61       -6.39      6.39 o 
   6   3  17       19.11       14.59      8.93 o 
   7   3  17        9.16        9.96      6.67 o 
  -8   4  17        3.74       -0.23      7.70 o 
  -7   4  17       26.64       35.67      8.03 o 
  -6   4  17        1.22       -0.89      7.12 o 
  -5   4  17        7.93       -1.83      8.33 o 
  -4   4  17       67.31       48.34      7.48 o 
  -3   4  17        1.40       -3.76      3.76 o 
  -2   4  17       16.06        8.83      3.77 o 
  -1   4  17       18.23       20.20      3.80 o 
   0   4  17      307.77      288.13      7.62 o 
   1   4  17        5.15        4.06      5.01 o 
   2   4  17       15.75       11.95      3.97 o 
   3   4  17        0.24        1.47      4.34 o 
   4   4  17       36.09       17.38      4.66 o 
   5   4  17        6.35        9.40      5.74 o 
   6   4  17       16.95        2.76      6.87 o 
  -6   5  17       27.32       15.90     11.03 o 
  -5   5  17        0.69        7.56      7.10 o 
  -4   5  17      124.64      121.31      8.09 o 
  -3   5  17        4.22        2.90      5.39 o 
  -2   5  17      141.20      116.50      6.34 o 
  -1   5  17        5.13       -1.25      4.57 o 
   0   5  17        4.46        0.14     12.92 o 
   1   5  17        0.79       -0.58      4.32 o 
   2   5  17        0.21        3.23      4.73 o 
   3   5  17        3.01       10.91      4.88 o 
   4   5  17        9.06        8.74      6.89 o 
  -3   6  17        0.04       -0.01      6.36 o 
  -2   6  17       21.70       20.53      7.79 o 
  -1   6  17       33.19       38.95      8.45 o 
   0   6  17       18.66       33.08      8.70 o 
 -10   0  18       26.55       26.82      7.03 o 
  -9   0  18        2.85        1.57      5.73 o 
  -8   0  18       26.69       21.84      4.99 o 
  -7   0  18      138.29      123.37      6.80 o 
  -6   0  18     2246.69     2324.66     42.16 o 
  -5   0  18       66.12       52.77      4.32 o 
  -4   0  18       59.26       90.51      4.61 o 
  -3   0  18        0.33       -0.59      2.76 o 
  -2   0  18       62.08       54.95      3.38 o 
  -1   0  18        1.13        0.17      3.02 o 
   0   0  18      597.91      540.35     10.39 o 
   1   0  18       11.59       12.31      3.26 o 
   2   0  18      545.98      565.78     10.88 o 
   3   0  18        6.41        4.41      3.50 o 
   4   0  18      219.60      210.28      8.09 o 
   5   0  18       12.03       16.39      7.78 o 
   6   0  18        0.70        4.46      7.05 o 
 -10   1  18       59.58       69.34      6.33 o 
  -9   1  18       23.14       16.69      5.33 o 
  -8   1  18      105.65      111.52      7.00 o 
  -7   1  18       29.92       31.96      4.13 o 
  -6   1  18      318.87      281.92      6.30 o 
  -5   1  18      673.75      682.19     10.34 o 
  -4   1  18      535.08      443.60      7.09 o 
  -3   1  18      186.40      184.55      4.12 o 
  -2   1  18      335.29      346.14      5.38 o 
  -1   1  18      123.27      115.05      3.36 o 
   0   1  18       21.85        9.30      2.14 o 
   1   1  18        0.09       -2.06      2.06 o 
   2   1  18        9.37        3.27      2.34 o 
   3   1  18        0.64        1.11      2.39 o 
   4   1  18        5.15        4.39      3.16 o 
   5   1  18       92.84       99.35      5.38 o 
   6   1  18       41.77       40.61      7.72 o 
   7   1  18        1.57        7.57      9.18 o 
 -10   2  18        0.00       -6.44      6.49 o 
  -9   2  18       36.34       46.36      7.23 o 
  -8   2  18       93.79       94.38      6.37 o 
  -7   2  18      101.10      104.41      8.05 o 
  -6   2  18       57.28       38.39      7.43 o 
  -5   2  18        0.10       -0.91      3.33 o 
  -4   2  18      523.99      590.83      9.30 o 
  -3   2  18     1110.57     1031.31     12.66 o 
  -2   2  18      108.46       97.98      3.09 o 
  -1   2  18       23.53       20.87      2.31 o 
   0   2  18      238.21      231.31      4.56 o 
   1   2  18      193.28      193.02      4.26 o 
   2   2  18       81.20       79.73      3.55 o 
   3   2  18      384.20      408.89      7.51 o 
   4   2  18      683.54      666.39     11.29 o 
   5   2  18        0.13        9.34      3.77 o 
   6   2  18       53.10       57.22      5.60 o 
   7   2  18       66.56       34.35      6.23 o 
  -9   3  18       15.88        9.61      8.12 o 
  -8   3  18        3.11       -1.61      7.60 o 
  -7   3  18      179.21      170.51     14.77 o 
  -6   3  18       84.97       75.65     11.18 o 
  -5   3  18       72.85       62.79      5.43 o 
  -4   3  18        0.01        3.51      4.08 o 
  -3   3  18       43.68       39.48      3.35 o 
  -2   3  18       13.04       11.89      3.24 o 
  -1   3  18      437.74      446.14      7.39 o 
   0   3  18        0.79       -3.07      3.07 o 
   1   3  18      187.49      192.82      5.24 o 
   2   3  18      224.18      236.43      5.73 o 
   3   3  18      149.30      134.21      5.11 o 
   4   3  18       36.34       25.44      4.45 o 
   5   3  18       28.33       21.82      5.07 o 
   6   3  18       13.77        4.24      6.46 o 
   7   3  18        9.59        0.32      8.04 o 
  -8   4  18        4.65       -1.83      7.62 o 
  -7   4  18       11.24        6.33      8.18 o 
  -6   4  18        8.74       -5.61      7.00 o 
  -5   4  18       31.75       15.37      8.51 o 
  -4   4  18        0.35       -4.47      4.47 o 
  -3   4  18       51.85       51.88      5.27 o 
  -2   4  18        4.30        1.12      4.32 o 
  -1   4  18       48.63       42.18      5.34 o 
   0   4  18        0.57        6.46      4.03 o 
   1   4  18       49.62       60.89      6.04 o 
   2   4  18       10.10        7.45      4.51 o 
   3   4  18        2.94       -2.82      4.53 o 
   4   4  18        0.20       -6.39      6.39 o 
   5   4  18        7.90       -3.17      5.70 o 
  -6   5  18        0.67        1.00      7.69 o 
  -5   5  18      108.46       96.56      9.15 o 
  -4   5  18        3.62       -2.04      7.36 o 
  -3   5  18       10.75        3.27      7.26 o 
  -2   5  18        8.97        7.06      4.94 o 
  -1   5  18       31.56       25.66      5.00 o 
   0   5  18        0.07       -3.68      4.61 o 
   1   5  18       24.35       28.54      4.82 o 
   2   5  18        0.81       -4.48      4.48 o 
   3   5  18       31.92       39.41      7.23 o 
 -10   1  19        2.65       -5.30      5.30 o 
  -9   1  19       51.52       47.24      5.79 o 
  -8   1  19       30.09       19.79      5.23 o 
  -7   1  19      283.38      263.85      8.25 o 
  -6   1  19        5.02       -3.39      3.39 o 
  -5   1  19      347.95      271.54      6.01 o 
  -4   1  19      541.84      543.49      7.73 o 
  -3   1  19     1707.38     1813.31     20.53 o 
  -2   1  19       21.31       -2.37      2.37 o 
  -1   1  19      261.70      214.72      4.28 o 
   0   1  19       25.09       18.68      2.37 o 
   1   1  19      209.73      208.58      4.39 o 
   2   1  19        1.47        0.69      2.49 o 
   3   1  19      110.23      108.49      3.96 o 
   4   1  19       12.99       15.25      3.47 o 
   5   1  19     1212.14     1253.09     27.38 o 
   6   1  19        4.36       13.75      7.39 o 
 -10   2  19       17.90       15.22      7.71 o 
  -9   2  19        0.22       -5.20      5.20 o 
  -8   2  19        1.20       -1.43      5.28 o 
  -7   2  19       12.60       16.88      4.61 o 
  -6   2  19       91.74       97.84      8.22 o 
  -5   2  19      143.62      117.01      5.26 o 
  -4   2  19      211.82      204.70      5.46 o 
  -3   2  19      301.68      250.15      5.08 o 
  -2   2  19     1137.22     1162.53     14.08 o 
  -1   2  19       95.25       55.82      3.15 o 
   0   2  19        0.00       -3.42      3.42 o 
   1   2  19      576.37      582.40      8.26 o 
   2   2  19       38.43       41.56      3.47 o 
   3   2  19      384.08      393.34      7.39 o 
   4   2  19       77.00       94.31      4.44 o 
   5   2  19      283.65      308.13      7.93 o 
   6   2  19      133.32      114.08      7.85 o 
   7   2  19      127.26      125.12     10.34 o 
  -9   3  19       34.05       32.85      8.77 o 
  -8   3  19       20.51       24.54      8.26 o 
  -7   3  19        0.22       -1.37      9.10 o 
  -6   3  19       24.24        9.20      7.69 o 
  -5   3  19       11.66        6.83      4.65 o 
  -4   3  19       60.59       68.22      7.84 o 
  -3   3  19        4.92       -2.57      3.75 o 
  -2   3  19      281.48      257.87      6.34 o 
  -1   3  19        9.26       11.38      3.51 o 
   0   3  19      266.93      245.27      5.81 o 
   1   3  19        3.46       -3.16      3.23 o 
   2   3  19       56.40       53.83      4.15 o 
   3   3  19      134.28      134.21      6.25 o 
   4   3  19      126.07      105.75      5.68 o 
   5   3  19        0.12       -6.49      6.49 o 
   6   3  19       20.90       16.46      6.77 o 
  -8   4  19        7.52        9.74     13.26 o 
  -7   4  19        1.02       -2.64      8.48 o 
  -6   4  19       42.34       39.95      8.00 o 
  -5   4  19       18.48       13.45      9.91 o 
  -4   4  19        5.38        3.53      5.09 o 
  -3   4  19        0.27       -4.51      4.51 o 
  -2   4  19      104.15      115.82      6.09 o 
  -1   4  19       21.27       24.00      4.56 o 
   0   4  19        9.40       16.83      4.45 o 
   1   4  19       15.64       12.20      4.71 o 
   2   4  19        0.02       -0.24      4.57 o 
   3   4  19        3.16       -0.68      6.48 o 
   4   4  19        2.23       -5.68      5.68 o 
   5   4  19        0.37       -5.87      5.87 o 
  -5   5  19        0.71       -7.09      7.17 o 
  -4   5  19        4.83       -5.77      6.17 o 
  -3   5  19        0.55        4.78      6.27 o 
  -2   5  19      157.83      173.53      8.97 o 
  -1   5  19       22.27       22.58      6.56 o 
   0   5  19        8.13        9.44      7.22 o 
   1   5  19       11.79        6.08      6.62 o 
   2   5  19        8.70       10.98      6.97 o 
   3   5  19        3.28        9.41      7.22 o 
 -10   0  20       16.70       13.60      7.65 o 
  -9   0  20        0.61       -4.56      4.73 o 
  -8   0  20      243.81      264.77      9.12 o 
  -7   0  20        0.16       -4.44      4.44 o 
  -6   0  20       73.46       70.16      5.33 o 
  -5   0  20        3.47       -2.73      3.95 o 
  -4   0  20        3.31       -3.27      3.27 o 
  -3   0  20        5.30        2.02      3.89 o 
  -2   0  20      192.93      154.89      5.98 o 
  -1   0  20       10.77        7.88      3.64 o 
   0   0  20        0.07       -2.55      3.46 o 
   1   0  20       16.76       13.23      3.72 o 
   2   0  20       19.63       18.23      3.84 o 
   3   0  20        0.03       -4.52      4.52 o 
   4   0  20       96.07      105.57      6.54 o 
   5   0  20        0.01       -2.74      7.14 o 
   6   0  20      175.39      209.42     19.17 o 
 -10   1  20        2.43       -5.34      5.37 o 
  -9   1  20       20.46       11.57      5.35 o 
  -8   1  20       35.79       31.31      5.39 o 
  -7   1  20       26.04       27.54      4.69 o 
  -6   1  20        2.33       -4.69      4.69 o 
  -5   1  20        2.09       -3.49      3.49 o 
  -4   1  20      207.88      267.83      5.25 o 
  -3   1  20      318.27      337.50      5.74 o 
  -2   1  20       99.06       77.52      3.14 o 
  -1   1  20        1.66       -2.45      2.45 o 
   0   1  20       65.62       72.24      3.05 o 
   1   1  20        0.38        2.88      2.48 o 
   2   1  20       92.01      109.08      3.72 o 
   3   1  20        0.81       -2.39      2.98 o 
   4   1  20        0.51        1.45      4.21 o 
   5   1  20       59.00       84.66      7.48 o 
   6   1  20      156.98      185.88     14.28 o 
  -9   2  20        6.66        7.96      5.45 o 
  -8   2  20        7.90       -1.05      5.20 o 
  -7   2  20        1.44       -5.40      5.40 o 
  -6   2  20        0.75        2.52      5.57 o 
  -5   2  20      387.59      351.81      7.40 o 
  -4   2  20        4.99       -3.12      3.12 o 
  -3   2  20      383.80      372.23      6.51 o 
  -2   2  20      637.39      664.09      9.25 o 
  -1   2  20      721.29      706.92      9.69 o 
   0   2  20       18.52       -2.93      2.93 o 
   1   2  20      117.58      113.11      4.13 o 
   2   2  20        1.01       -3.25      3.25 o 
   3   2  20       28.90       29.74      3.46 o 
   4   2  20       60.69       62.70      4.11 o 
   5   2  20      145.15      160.35      6.62 o 
   6   2  20      283.12      266.80     10.25 o 
  -8   3  20       33.76       30.29      8.50 o 
  -7   3  20       45.79       22.83      8.21 o 
  -6   3  20       15.80        1.81      7.73 o 
  -5   3  20       13.54        5.27      5.58 o 
  -4   3  20       25.92       21.30      4.91 o 
  -3   3  20       35.47       32.83      4.27 o 
  -2   3  20        0.83       -2.91      3.82 o 
  -1   3  20      328.28      330.66      7.94 o 
   0   3  20       94.23      106.35      6.46 o 
   1   3  20       55.27       51.18      4.02 o 
   2   3  20       61.39       79.92      6.46 o 
   3   3  20      261.74      267.32      8.39 o 
   4   3  20       17.59        8.83      5.48 o 
   5   3  20        0.04       -3.37      5.40 o 
   6   3  20        2.12       -7.92      7.92 o 
  -7   4  20        2.96       -2.39      9.20 o 
  -6   4  20        0.03       -4.08      7.34 o 
  -5   4  20        5.24        0.80     11.44 o 
  -4   4  20       18.07       12.64      6.91 o 
  -3   4  20        0.50       -4.82      4.92 o 
  -2   4  20        0.83        0.50      4.61 o 
  -1   4  20      121.72      122.05      6.18 o 
   0   4  20       14.08       26.22      4.64 o 
   1   4  20      133.30      123.55      6.57 o 
   2   4  20        0.00        7.28      6.54 o 
   3   4  20       18.48       12.69      6.83 o 
   4   4  20        4.01        0.53      5.88 o 
  -5   5  20        0.04       -6.24      6.43 o 
  -4   5  20        9.09        2.82      8.09 o 
  -3   5  20        5.47        2.58      6.49 o 
  -2   5  20       30.82       32.66      6.79 o 
  -1   5  20       61.56       84.62      7.59 o 
   0   5  20        2.62       -6.55      6.55 o 
   1   5  20        7.65        3.83      6.95 o 
   2   5  20        5.25        2.37      7.08 o 
  -9   1  21        0.01        0.69      5.32 o 
  -8   1  21        7.23        2.18      5.07 o 
  -7   1  21       26.79       12.97      4.25 o 
  -6   1  21        1.66       -3.92      3.92 o 
  -5   1  21      103.86      118.47      5.11 o 
  -4   1  21        1.88       -3.43      3.43 o 
  -3   1  21      258.54      194.35      4.80 o 
  -2   1  21       55.01       64.71      3.31 o 
  -1   1  21       55.55       54.72      3.14 o 
   0   1  21        0.08       -2.58      2.58 o 
   1   1  21       13.88       14.46      2.77 o 
   2   1  21        0.03       -2.98      2.98 o 
   3   1  21      117.01      118.90      4.62 o 
   4   1  21        8.09        7.15      4.32 o 
   5   1  21        7.98       11.68      6.61 o 
   6   1  21        0.00        9.44     13.35 o 
  -9   2  21       25.91       23.08      5.75 o 
  -8   2  21        1.33       -5.11      5.11 o 
  -7   2  21        1.08       -5.44      5.44 o 
  -6   2  21        2.10        5.59      7.01 o 
  -5   2  21      358.65      332.10      8.23 o 
  -4   2  21        9.08       12.75      3.75 o 
  -3   2  21        0.31       -1.49      2.88 o 
  -2   2  21      488.99      529.99      8.13 o 
  -1   2  21      488.43      504.05      7.88 o 
   0   2  21      251.67      225.13      5.33 o 
   1   2  21       14.47        6.68      3.06 o 
   2   2  21       19.28       14.26      3.38 o 
   3   2  21       12.70       17.53      3.44 o 
   4   2  21       26.42       37.04      4.41 o 
   5   2  21      395.26      409.60     11.10 o 
   6   2  21      119.99      157.33     11.16 o 
  -8   3  21      178.27      188.52     12.54 o 
  -7   3  21       35.22       25.78      8.56 o 
  -6   3  21       10.91        4.05      7.79 o 
  -5   3  21       42.21       32.02     10.20 o 
  -4   3  21      155.10      117.49      5.78 o 
  -3   3  21       16.53       18.13      4.28 o 
  -2   3  21       22.24       21.14      4.20 o 
  -1   3  21       11.49       16.45      4.05 o 
   0   3  21      785.17      818.14     14.59 o 
   1   3  21        9.08       10.32      4.08 o 
   2   3  21      260.70      279.28      9.91 o 
   3   3  21      103.13      130.18      7.67 o 
   4   3  21        8.03       -5.58      5.58 o 
   5   3  21        0.26       -5.60      5.60 o 
  -7   4  21        5.29       13.94     13.90 o 
  -6   4  21       48.27       75.42      9.26 o 
  -5   4  21        2.28        0.44      6.42 o 
  -4   4  21       20.99        7.60      8.26 o 
  -3   4  21        4.22       -5.76      5.76 o 
  -2   4  21        2.07        0.93      6.12 o 
  -1   4  21        1.42        5.01      6.28 o 
   0   4  21       70.01       99.61      7.76 o 
   1   4  21        0.01        7.03      6.60 o 
   2   4  21      116.05      113.13      8.27 o 
   3   4  21        5.58        4.14      5.82 o 
   4   4  21        1.55       -6.07      6.07 o 
  -4   5  21       20.51        7.93      6.82 o 
  -3   5  21        3.76        4.53      6.66 o 
  -2   5  21        1.67        0.01      6.62 o 
  -1   5  21       11.20       13.27      6.92 o 
   0   5  21        0.02       -1.88      7.72 o 
   1   5  21        1.58        7.76      8.92 o 
  -9   0  22        5.78        4.08     11.18 o 
  -8   0  22      115.22       97.48      7.07 o 
  -7   0  22       24.44       11.03      4.81 o 
  -6   0  22       90.73       91.88      5.96 o 
  -5   0  22        2.85       -0.62      3.76 o 
  -4   0  22       52.06       48.04      5.51 o 
  -3   0  22        4.60        1.80      4.78 o 
  -2   0  22      210.85      216.02      7.28 o 
  -1   0  22        0.81       -0.23      4.16 o 
   0   0  22       86.17       70.44      4.95 o 
   1   0  22        0.17       -1.76      4.67 o 
   2   0  22       44.37       37.36      5.27 o 
   3   0  22        0.50       -6.92      6.92 o 
   4   0  22       57.01       58.65      6.46 o 
   5   0  22       26.44       49.91     14.24 o 
   6   0  22       68.04      104.16     16.71 o 
  -9   1  22       22.09       32.05      5.89 o 
  -8   1  22        0.71       -5.03      5.03 o 
  -7   1  22       20.37       13.54      4.72 o 
  -6   1  22       99.41      106.40      5.52 o 
  -5   1  22       32.70       43.30      3.86 o 
  -4   1  22        0.41       -2.93      2.93 o 
  -3   1  22        0.99       -2.88      2.88 o 
  -2   1  22      138.86      102.56      3.86 o 
  -1   1  22       15.64       25.11      3.01 o 
   0   1  22      121.06      121.41      4.17 o 
   1   1  22        0.27       -2.77      2.77 o 
   2   1  22        0.06       -3.22      3.22 o 
   3   1  22       13.48       16.26      3.96 o 
   4   1  22      125.01      165.84      7.76 o 
   5   1  22        0.79       -3.59      6.56 o 
   6   1  22      147.29      165.42     18.79 o 
  -9   2  22        0.00       -3.42      8.10 o 
  -8   2  22        8.37        7.49      6.48 o 
  -7   2  22        0.28       -5.53      5.53 o 
  -6   2  22        6.70       -5.65      5.65 o 
  -5   2  22       73.13       84.60      5.21 o 
  -4   2  22      228.89      211.67      5.87 o 
  -3   2  22       37.56       27.53      3.39 o 
  -2   2  22      228.22      220.60      5.36 o 
  -1   2  22      347.82      376.67      6.88 o 
   0   2  22       12.92       13.34      3.17 o 
   1   2  22        8.85       11.13      3.43 o 
   2   2  22       17.01       19.83      3.54 o 
   3   2  22       24.09       18.82      4.23 o 
   4   2  22       85.20      132.81      6.39 o 
   5   2  22      214.08      263.02     12.55 o 
  -8   3  22       34.71       48.81     15.01 o 
  -7   3  22        0.09       -4.44      8.07 o 
  -6   3  22       10.96        3.46      8.02 o 
  -5   3  22       29.72       23.70      6.84 o 
  -4   3  22        3.39       -0.90      5.11 o 
  -3   3  22      141.40      140.04      6.99 o 
  -2   3  22       22.75        8.77      4.25 o 
  -1   3  22      186.55      191.59      6.56 o 
   0   3  22       28.50       44.37      5.01 o 
   1   3  22      401.75      428.68     10.86 o 
   2   3  22       94.22      117.74      7.24 o 
   3   3  22       89.50      102.36      7.73 o 
   4   3  22        9.19        9.93      5.78 o 
  -6   4  22        3.00       10.54      8.32 o 
  -5   4  22       30.69       22.43      6.99 o 
  -4   4  22        2.43       -0.86      7.79 o 
  -3   4  22        8.36       -1.20      6.46 o 
  -2   4  22        0.37        1.64      6.40 o 
  -1   4  22       43.78       45.67      7.08 o 
   0   4  22       16.74       25.67      7.01 o 
   1   4  22      155.57      153.94      9.62 o 
   2   4  22        2.63       14.72      7.06 o 
   3   4  22       41.72       30.84      6.45 o 
  -9   1  23       78.75       98.75      8.09 o 
  -8   1  23        0.43       -4.40      7.08 o 
  -7   1  23        0.72       -0.41      4.95 o 
  -6   1  23       15.14       12.29      4.15 o 
  -5   1  23        1.37       -3.51      3.51 o 
  -4   1  23       55.51       59.29      3.66 o 
  -3   1  23      134.32      134.11      4.59 o 
  -2   1  23        7.21       13.11      3.14 o 
  -1   1  23      591.47      596.02      9.17 o 
   0   1  23        0.10       -3.36      3.36 o 
   1   1  23        5.37        6.87      3.44 o 
   2   1  23        1.27       -2.08      3.84 o 
   3   1  23        3.33        4.12      4.50 o 
   4   1  23       14.02       23.04      5.62 o 
   5   1  23       37.65       54.62     10.67 o 
  -8   2  23       50.18       58.86      7.27 o 
  -7   2  23       23.48       14.60      6.18 o 
  -6   2  23        9.30        3.21      5.01 o 
  -5   2  23       45.42       44.82      4.51 o 
  -4   2  23       48.44       61.32      5.53 o 
  -3   2  23       97.10       84.13      4.08 o 
  -2   2  23       86.83       75.25      3.59 o 
  -1   2  23        8.72       12.34      3.25 o 
   0   2  23      103.66      113.25      4.67 o 
   1   2  23       32.56       39.12      3.79 o 
   2   2  23       29.44       27.08      4.36 o 
   3   2  23        0.00        1.36      4.02 o 
   4   2  23       18.78       24.09      4.76 o 
   5   2  23       76.47      106.32     10.49 o 
  -7   3  23       18.81        5.34      8.64 o 
  -6   3  23       12.49        7.23      8.18 o 
  -5   3  23       14.04       12.50      6.91 o 
  -4   3  23       16.06       18.27      5.39 o 
  -3   3  23       17.28       15.58      4.95 o 
  -2   3  23       66.14       60.80      5.56 o 
  -1   3  23       87.02      104.06      6.37 o 
   0   3  23       94.37      102.02     10.99 o 
   1   3  23        0.58       18.05      5.47 o 
   2   3  23      427.77      460.21     11.57 o 
   3   3  23        5.46       -4.46      5.56 o 
   4   3  23        2.44       -5.68      6.11 o 
  -5   4  23        4.70       -5.99      6.69 o 
  -4   4  23       44.99       72.89      7.81 o 
  -3   4  23       16.93       41.41      7.19 o 
  -2   4  23       31.93       45.24      8.38 o 
  -1   4  23        0.00       -2.00      6.64 o 
   0   4  23        3.35       -2.54      6.79 o 
   1   4  23        0.50       -6.30      6.90 o 
   2   4  23      275.05      300.89     10.40 o 
  -8   0  24       74.67       49.73      9.38 o 
  -7   0  24        4.79        0.49      9.46 o 
  -6   0  24        4.85       -6.65      7.55 o 
  -5   0  24       13.79        9.97      5.31 o 
  -4   0  24        7.19        2.59      5.95 o 
  -3   0  24        5.50        1.60      5.62 o 
  -2   0  24      372.76      415.55     12.33 o 
  -1   0  24       24.27       19.03      5.89 o 
   0   0  24     1321.03     1385.19     30.07 o 
   1   0  24        9.04       12.79      5.84 o 
   2   0  24      138.29      141.71      8.13 o 
   3   0  24        3.74        3.26      7.51 o 
   4   0  24      186.66      209.50     12.17 o 
   5   0  24        0.60       10.12     13.99 o 
  -8   1  24       19.54       19.42      5.42 o 
  -7   1  24       26.42       37.29      5.49 o 
  -6   1  24       29.26       26.70      4.07 o 
  -5   1  24       11.11       11.96      3.69 o 
  -4   1  24      231.65      240.72      5.67 o 
  -3   1  24       51.58       66.58      4.87 o 
  -2   1  24      151.13      154.94      4.88 o 
  -1   1  24        0.93       -0.50      3.09 o 
   0   1  24      244.74      251.85      5.72 o 
   1   1  24        0.18       -2.87      3.88 o 
   2   1  24      168.98      178.15      6.87 o 
   3   1  24        4.13        6.50      5.38 o 
   4   1  24       17.90       21.54      8.52 o 
   5   1  24        2.71        5.19     11.14 o 
  -8   2  24      119.71      128.77     13.94 o 
  -7   2  24        0.28       -5.98      5.98 o 
  -6   2  24       12.70       11.28      5.11 o 
  -5   2  24        0.59       -2.32      4.44 o 
  -4   2  24       37.49       37.62      4.84 o 
  -3   2  24        0.24       -3.84      3.84 o 
  -2   2  24       62.12       56.81      4.26 o 
  -1   2  24       58.35       57.51      4.20 o 
   0   2  24      167.67      201.54      6.72 o 
   1   2  24       43.71       37.69      4.49 o 
   2   2  24       24.57       31.07      4.42 o 
   3   2  24        6.59        8.71      5.43 o 
   4   2  24       14.69       27.12      7.54 o 
  -6   3  24       22.99       12.09     10.09 o 
  -5   3  24        6.37       -4.90      8.17 o 
  -4   3  24        7.87        6.11      5.27 o 
  -3   3  24       66.91       69.99      6.07 o 
  -2   3  24        9.68       12.11      5.35 o 
  -1   3  24       18.00       27.23      5.22 o 
   0   3  24        0.48       11.96      4.97 o 
   1   3  24      363.28      376.02     10.27 o 
   2   3  24       14.81       39.81      6.03 o 
   3   3  24       63.18       76.24      7.33 o 
  -4   4  24        3.17        1.73      7.02 o 
  -3   4  24      199.52      252.39     11.04 o 
  -2   4  24       12.48       31.35      7.37 o 
  -1   4  24       58.72       47.13      7.67 o 
   0   4  24       17.19       26.53      7.55 o 
   1   4  24        3.03       -8.39      8.39 o 
  -8   1  25        4.00        1.34      6.42 o 
  -7   1  25       46.34       50.81      5.77 o 
  -6   1  25       18.40       15.73      4.06 o 
  -5   1  25      151.18      183.73      5.68 o 
  -4   1  25       15.37       15.20      3.38 o 
  -3   1  25       67.10       80.51      4.11 o 
  -2   1  25       14.38       17.02      3.40 o 
  -1   1  25       21.59       17.57      4.15 o 
   0   1  25        1.16        6.65      4.03 o 
   1   1  25      101.17      105.78      5.78 o 
   2   1  25       23.72       19.54      5.61 o 
   3   1  25      140.56      183.08      9.91 o 
   4   1  25        0.01        8.23      7.12 o 
  -7   2  25        1.49       -1.26      6.28 o 
  -6   2  25        4.01       -5.24      5.24 o 
  -5   2  25        0.05       -5.09      5.09 o 
  -4   2  25        8.45        5.82      5.15 o 
  -3   2  25       12.24       17.75      5.13 o 
  -2   2  25       60.11       76.04      5.26 o 
  -1   2  25        8.02        8.82      4.23 o 
   0   2  25       93.15      114.36      5.60 o 
   1   2  25        0.05        1.87      4.13 o 
   2   2  25        3.83        2.59      4.53 o 
   3   2  25        0.11       -0.57      5.59 o 
  -5   3  25        1.52       -3.11      5.61 o 
  -4   3  25        0.03       -2.83      5.23 o 
  -3   3  25        2.22       -1.74      5.26 o 
  -2   3  25        6.93       11.50      5.87 o 
  -1   3  25       58.90       94.41     10.78 o 
   0   3  25       47.50       61.24      6.24 o 
   1   3  25       26.84       39.90      6.06 o 
   2   3  25      274.75      300.14     11.49 o 
  -7   0  26        4.83       10.00     16.60 o 
  -6   0  26       16.05       13.58      7.48 o 
  -5   0  26       46.54       54.63      6.09 o 
  -4   0  26      170.18      222.66      9.96 o 
  -3   0  26        9.54        9.93      6.07 o 
  -2   0  26       69.75       82.75      7.07 o 
  -1   0  26        7.63        6.72      5.95 o 
   0   0  26        7.85        8.33      5.84 o 
   1   0  26       77.32      115.25      9.53 o 
   2   0  26      515.42      527.93     18.27 o 
   3   0  26       17.89       26.21      8.28 o 
  -7   1  26       24.58       27.91      5.48 o 
  -6   1  26       21.70       33.29      6.24 o 
  -5   1  26       34.29       40.77      4.50 o 
  -4   1  26        0.10       -3.63      3.63 o 
  -3   1  26        4.12       -2.65      3.81 o 
  -2   1  26       38.41       43.09      4.17 o 
  -1   1  26        0.00       -0.21      5.85 o 
   0   1  26      150.59      155.81      6.78 o 
   1   1  26        1.75        5.20      5.44 o 
   2   1  26        1.61        4.61      5.59 o 
   3   1  26       27.64       49.08      7.69 o 
  -6   2  26       34.95       38.35      6.04 o 
  -5   2  26       13.37        7.19      5.39 o 
  -4   2  26       14.51       18.56      5.40 o 
  -3   2  26        8.31       13.27      5.14 o 
  -2   2  26        5.42        1.96      4.97 o 
  -1   2  26       24.72       34.96      5.34 o 
   0   2  26       21.84       24.41      5.32 o 
   1   2  26       24.95       35.83      6.61 o 
   2   2  26        3.09        6.08      5.88 o 
  -5   3  26        4.19       -8.63      8.63 o 
  -4   3  26       11.88        4.11      5.48 o 
  -3   3  26       16.36       18.52      5.68 o 
  -2   3  26        0.23       -3.91      5.42 o 
  -1   3  26      148.84      200.82      8.62 o 
   0   3  26       27.91       46.25      6.18 o 
   1   3  26       10.85        2.72      6.36 o 
  -6   1  27       42.77       49.33      5.32 o 
  -5   1  27        2.65        3.65      4.49 o 
  -4   1  27       15.97       19.72      3.92 o 
  -3   1  27        0.00       -1.57      5.11 o 
  -2   1  27        5.57        2.87      4.72 o 
  -1   1  27        9.80       12.63      4.83 o 
   0   1  27        7.32       12.49      5.63 o 
   1   1  27       12.18       12.32      9.56 o 
   2   1  27        0.41        2.29      6.88 o 
  -5   2  27       18.39       13.71      6.98 o 
  -4   2  27        0.11        0.42      5.25 o 
  -3   2  27       33.78       23.17      5.46 o 
  -2   2  27        0.15       -4.26      4.97 o 
  -1   2  27        4.46        3.80      6.24 o 
   0   2  27       17.17       18.76      6.16 o 
   1   2  27       25.96       41.54      6.34 o 
  -2   3  27        4.96        0.85      9.01 o 
  -1   3  27       52.27       50.68     10.50 o 
  -5   0  28        0.85       -1.87      6.54 o 
  -4   0  28      215.37      300.44     14.14 o 
  -3   0  28       12.80       27.75      9.08 o 
  -2   0  28        0.20      -10.67     10.67 o 
  -1   0  28       18.38       14.59      8.09 o 
   0   0  28        6.57        6.05      7.94 o 
   1   0  28        0.61       -4.60      7.60 o 
  -5   1  28       71.30      106.45      7.22 o 
  -4   1  28        4.98        8.47      4.58 o 
  -3   1  28       14.33       22.54      5.19 o 
  -2   1  28      107.80      135.39      6.69 o 
  -1   1  28        4.93        0.25      5.86 o 
   0   1  28        8.86        9.92      7.09 o 
   1   1  28        7.69        4.20      7.24 o 
  -4   2  28       22.80       20.28      8.38 o 
  -3   2  28        2.87       -5.77      5.77 o 
  -2   2  28       87.62      106.59      7.80 o 
  -1   2  28        1.35        0.77      5.78 o 
   0   2  28       15.08        7.65      7.95 o 
  -3   1  29       14.36       -1.14      7.13 o 
  -2   1  29        2.07       -2.18      7.06 o 
  -1   1  29       45.98       57.38      8.08 o 
                                                 
